# Supplementary material for: New approach to generating insights for aging research based on literature mining and knowledge integration
Source: PLoS One. 2017 Aug 17;12(8):e0183534. doi: 10.1371/journal.pone.0183534 (PMC5560588; doi:10.1371/journal.pone.0183534)
Supplement: S1 Table — (XLSX) [file pone.0183534.s001.xlsx]

## Sheet: w45_relg4227_table
Gene	Entrez Gene ID	Description
A2M	2	alpha-2-macroglobulin
NAT1	9	N-acetyltransferase 1 (arylamine N-acetyltransferase)
NAT2	10	N-acetyltransferase 2 (arylamine N-acetyltransferase)
AANAT	15	aralkylamine N-acetyltransferase
AARS	16	alanyl-tRNA synthetase
ABCA1	19	ATP binding cassette subfamily A member 1
ABCA3	21	ATP binding cassette subfamily A member 3
ABCA4	24	ATP binding cassette subfamily A member 4
ABL1	25	ABL proto-oncogene 1, non-receptor tyrosine kinase
AOC1	26	amine oxidase, copper containing 1
ABR	29	active BCR-related
ACACA	31	acetyl-CoA carboxylase alpha
ACACB	32	acetyl-CoA carboxylase beta
ACAT1	38	acetyl-CoA acetyltransferase 1
ASIC2	40	acid sensing ion channel subunit 2
ACLY	47	ATP citrate lyase
ACO1	48	aconitase 1
ACR	49	acrosin
ACO2	50	aconitase 2
ACOX1	51	acyl-CoA oxidase 1, palmitoyl
ACP1	52	acid phosphatase 1, soluble
ACP2	53	acid phosphatase 2, lysosomal
ACP5	54	acid phosphatase 5, tartrate resistant
ACTA1	58	actin, alpha 1, skeletal muscle
ACTB	60	actin, beta
ACTN4	81	actinin alpha 4
ACTN2	88	actinin alpha 2
ACTN3	89	actinin alpha 3 (gene/pseudogene)
ACVRL1	94	activin A receptor like type 1
ADA	100	adenosine deaminase
ADAM10	102	ADAM metallopeptidase domain 10
ADAR	103	adenosine deaminase, RNA-specific
ADARB1	104	adenosine deaminase, RNA specific B1
ADARB2	105	adenosine deaminase, RNA specific B2 (inactive)
ADCY5	111	adenylate cyclase 5
ADCY6	112	adenylate cyclase 6
ADCYAP1	116	adenylate cyclase activating polypeptide 1 (pituitary)
ADCYAP1R1	117	ADCYAP receptor type I
PLIN2	123	perilipin 2
ADH1A	124	alcohol dehydrogenase 1A (class I), alpha polypeptide
ADH1B	125	alcohol dehydrogenase 1B (class I), beta polypeptide
ADH1C	126	alcohol dehydrogenase 1C (class I), gamma polypeptide
ADK	132	adenosine kinase
ADORA1	134	adenosine A1 receptor
ADORA2A	135	adenosine A2a receptor
ADORA2B	136	adenosine A2b receptor
ADORA3	140	adenosine A3 receptor
PARP1	142	poly(ADP-ribose) polymerase 1
ADRA1D	146	adrenoceptor alpha 1D
ADRB1	153	adrenoceptor beta 1
ADRB2	154	adrenoceptor beta 2
ADRB3	155	adrenoceptor beta 3
ADRBK1	156	adrenergic, beta, receptor kinase 1
ADRBK2	157	adrenergic, beta, receptor kinase 2
AP2B1	163	adaptor related protein complex 2 beta 1 subunit
AEBP1	165	AE binding protein 1
AES	166	amino-terminal enhancer of split
CRISP1	167	cysteine rich secretory protein 1
AFM	173	afamin
AGER	177	advanced glycosylation end product-specific receptor
AGL	178	amylo-alpha-1, 6-glucosidase, 4-alpha-glucanotransferase
AGRP	181	agouti related neuropeptide
AGT	183	angiotensinogen
AGTR1	185	angiotensin II receptor type 1
AGTR2	186	angiotensin II receptor type 2
AGXT	189	alanine-glyoxylate aminotransferase
NR0B1	190	nuclear receptor subfamily 0 group B member 1
AHR	196	aryl hydrocarbon receptor
AHSG	197	alpha-2-HS-glycoprotein
AIF1	199	allograft inflammatory factor 1
AK1	203	adenylate kinase 1
AKT1	207	v-akt murine thymoma viral oncogene homolog 1
AKT2	208	v-akt murine thymoma viral oncogene homolog 2
ALAD	210	aminolevulinate dehydratase
ALB	213	albumin
ALCAM	214	activated leukocyte cell adhesion molecule
ABCD1	215	ATP binding cassette subfamily D member 1
ALDH1A1	216	aldehyde dehydrogenase 1 family member A1
ALDH2	217	aldehyde dehydrogenase 2 family (mitochondrial)
ALDH1A3	220	aldehyde dehydrogenase 1 family member A3
ALDOC	230	aldolase, fructose-bisphosphate C
ALK	238	anaplastic lymphoma receptor tyrosine kinase
ALOX5	240	arachidonate 5-lipoxygenase
ALOX5AP	241	arachidonate 5-lipoxygenase activating protein
ALPI	248	alkaline phosphatase, intestinal
ALPL	249	alkaline phosphatase, liver/bone/kidney
ALX3	257	ALX homeobox 3
AMFR	267	autocrine motility factor receptor
AMH	268	anti-Mullerian hormone
AMHR2	269	anti-Mullerian hormone receptor type II
AMPH	273	amphiphysin
BIN1	274	bridging integrator 1
AMT	275	aminomethyltransferase
ANG	283	angiogenin, ribonuclease, RNase A family, 5
ANGPT1	284	angiopoietin 1
ANGPT2	285	angiopoietin 2
ANK3	288	ankyrin 3, node of Ranvier (ankyrin G)
ANPEP	290	alanyl aminopeptidase, membrane
SLC25A4	291	solute carrier family 25 member 4
SLC25A5	292	solute carrier family 25 member 5
SLC25A6	293	solute carrier family 25 member 6
ANXA1	301	annexin A1
ANXA5	308	annexin A5
AOC2	314	amine oxidase, copper containing 2
APAF1	317	apoptotic peptidase activating factor 1
APBA2	321	amyloid beta precursor protein binding family A member 2
APBB1	322	amyloid beta precursor protein binding family B member 1
APC	324	adenomatous polyposis coli
APCS	325	amyloid P component, serum
AIRE	326	autoimmune regulator
APEX1	328	apurinic/apyrimidinic endodeoxyribonuclease 1
BIRC2	329	baculoviral IAP repeat containing 2
BIRC3	330	baculoviral IAP repeat containing 3
XIAP	331	X-linked inhibitor of apoptosis
APLP2	334	amyloid beta precursor like protein 2
APOA1	335	apolipoprotein A-I
APOA2	336	apolipoprotein A-II
APOA4	337	apolipoprotein A-IV
APOB	338	apolipoprotein B
APOBEC1	339	apolipoprotein B mRNA editing enzyme catalytic subunit 1
APOC1	341	apolipoprotein C-I
AQP8	343	aquaporin 8
APOC2	344	apolipoprotein C-II
APOC3	345	apolipoprotein C-III
APOD	347	apolipoprotein D
APOE	348	apolipoprotein E
APOH	350	apolipoprotein H
APP	351	amyloid beta precursor protein
APRT	353	adenine phosphoribosyltransferase
FAS	355	Fas cell surface death receptor
FASLG	356	Fas ligand
AQP1	358	aquaporin 1 (Colton blood group)
AQP2	359	aquaporin 2
AQP3	360	aquaporin 3 (Gill blood group)
AQP4	361	aquaporin 4
AQP5	362	aquaporin 5
AQP7	364	aquaporin 7
AQP9	366	aquaporin 9
ABCC6	368	ATP binding cassette subfamily C member 6
AREG	374	amphiregulin
ARF1	375	ADP ribosylation factor 1
ARF4	378	ADP ribosylation factor 4
ARG1	383	arginase 1
ARG2	384	arginase 2
RHOA	387	ras homolog family member A
RHOB	388	ras homolog family member B
ARHGAP6	395	Rho GTPase activating protein 6
ARNT	405	aryl hydrocarbon receptor nuclear translocator
ARNTL	406	aryl hydrocarbon receptor nuclear translocator like
ARRB2	409	arrestin beta 2
STS	412	steroid sulfatase (microsomal), isozyme S
ASCL1	429	achaete-scute family bHLH transcription factor 1
ASGR1	432	asialoglycoprotein receptor 1
ASMT	438	acetylserotonin O-methyltransferase
ASNS	440	asparagine synthetase (glutamine-hydrolyzing)
ASPA	443	aspartoacylase
ASPH	444	aspartate beta-hydroxylase
ZFHX3	463	zinc finger homeobox 3
ATF1	466	activating transcription factor 1
ATF3	467	activating transcription factor 3
ATF4	468	activating transcription factor 4
ATM	472	ATM serine/threonine kinase
ATOH1	474	atonal bHLH transcription factor 1
ATP1A1	476	ATPase Na+/K+ transporting subunit alpha 1
ATP2A1	487	ATPase sarcoplasmic/endoplasmic reticulum Ca2+ transporting 1
ATP2A2	488	ATPase sarcoplasmic/endoplasmic reticulum Ca2+ transporting 2
ATP2A3	489	ATPase sarcoplasmic/endoplasmic reticulum Ca2+ transporting 3
ATP2B1	490	ATPase plasma membrane Ca2+ transporting 1
ATP2B2	491	ATPase plasma membrane Ca2+ transporting 2
ATP2B3	492	ATPase plasma membrane Ca2+ transporting 3
ATP2B4	493	ATPase plasma membrane Ca2+ transporting 4
ATP5C1	509	ATP synthase, H+ transporting, mitochondrial F1 complex, gamma polypeptide 1
ATP6V1A	523	ATPase H+ transporting V1 subunit A
ATP6V0C	527	ATPase H+ transporting V0 subunit c
ATP7A	538	ATPase copper transporting alpha
ATP7B	540	ATPase copper transporting beta
ATR	545	ATR serine/threonine kinase
ATRX	546	alpha thalassemia/mental retardation syndrome X-linked
AVP	551	arginine vasopressin
AVPR1A	552	arginine vasopressin receptor 1A
AXL	558	AXL receptor tyrosine kinase
AZGP1	563	alpha-2-glycoprotein 1, zinc-binding
AZU1	566	azurocidin 1
B2M	567	beta-2-microglobulin
BACH1	571	BTB and CNC homology 1, basic leucine zipper transcription factor 1
BAG1	573	BCL2 associated athanogene 1
BAK1	578	BCL2 antagonist/killer 1
BARD1	580	BRCA1 associated RING domain 1
BAX	581	BCL2-associated X protein
BBS2	583	Bardet-Biedl syndrome 2
BBS4	585	Bardet-Biedl syndrome 4
BCHE	590	butyrylcholinesterase
CCND1	595	cyclin D1
BCL2	596	B-cell CLL/lymphoma 2
BCL2A1	597	BCL2 related protein A1
BCL2L1	598	BCL2 like 1
BCL2L2	599	BCL2 like 2
BCL6	604	B-cell CLL/lymphoma 6
TNFRSF17	608	tumor necrosis factor receptor superfamily member 17
HCN2	610	hyperpolarization activated cyclic nucleotide gated potassium channel 2
BCR	613	breakpoint cluster region
BDNF	627	brain-derived neurotrophic factor
CFB	629	complement factor B
BFSP1	631	beaded filament structural protein 1
BGLAP	632	bone gamma-carboxyglutamate protein
BGN	633	biglycan
CEACAM1	634	carcinoembryonic antigen related cell adhesion molecule 1
BHMT	635	betaine--homocysteine S-methyltransferase
BICD1	636	BICD cargo adaptor 1
BIK	638	BCL2-interacting killer
PRDM1	639	PR domain 1
BLM	641	Bloom syndrome RecQ like helicase
BLMH	642	bleomycin hydrolase
CXCR5	643	C-X-C motif chemokine receptor 5
BLVRA	644	biliverdin reductase A
BMI1	648	BMI1 proto-oncogene, polycomb ring finger
BMP2	650	bone morphogenetic protein 2
BMP4	652	bone morphogenetic protein 4
BMP6	654	bone morphogenetic protein 6
BMP7	655	bone morphogenetic protein 7
BMPR1A	657	bone morphogenetic protein receptor type 1A
BMPR1B	658	bone morphogenetic protein receptor type 1B
BMPR2	659	bone morphogenetic protein receptor type II
BNIP3	664	BCL2/adenovirus E1B 19kDa interacting protein 3
BNIP3L	665	BCL2/adenovirus E1B 19kDa interacting protein 3-like
BOK	666	BCL2-related ovarian killer
FOXL2	668	forkhead box L2
BPI	671	bactericidal/permeability-increasing protein
BRCA1	672	breast cancer 1
BRAF	673	B-Raf proto-oncogene, serine/threonine kinase
BRCA2	675	breast cancer 2
ZFP36L1	677	ZFP36 ring finger protein-like 1
BSG	682	basigin (Ok blood group)
BST2	684	bone marrow stromal cell antigen 2
BTC	685	betacellulin
BTD	686	biotinidase
BTG1	694	B-cell translocation gene 1, anti-proliferative
BTK	695	Bruton tyrosine kinase
BUB1	699	BUB1 mitotic checkpoint serine/threonine kinase
BUB1B	701	BUB1 mitotic checkpoint serine/threonine kinase B
TSPO	706	translocator protein
C1QBP	708	complement component 1, q subcomponent binding protein
SERPING1	710	serpin peptidase inhibitor, clade G (C1 inhibitor), member 1
C1QA	712	complement component 1, q subcomponent, A chain
C1QB	713	complement component 1, q subcomponent, B chain
C1R	715	complement C1r subcomponent
C1S	716	complement component 1, s subcomponent
C4A	720	complement component 4A (Rodgers blood group)
C4B	721	complement component 4B (Chido blood group)
C4BPA	722	complement component 4 binding protein alpha
C4BPB	725	complement component 4 binding protein beta
C5AR1	728	complement component 5a receptor 1
VPS51	738	VPS51, GARP complex subunit
CA1	759	carbonic anhydrase 1
CA2	760	carbonic anhydrase 2
CA3	761	carbonic anhydrase 3
CA4	762	carbonic anhydrase 4
CA5A	763	carbonic anhydrase 5A
CA7	766	carbonic anhydrase 7
CACNA1A	773	calcium voltage-gated channel subunit alpha1 A
CACNA1C	775	calcium voltage-gated channel subunit alpha1 C
CACNA1D	776	calcium voltage-gated channel subunit alpha1 D
CACNA1S	779	calcium voltage-gated channel subunit alpha1 S
CACNB4	785	calcium voltage-gated channel auxiliary subunit beta 4
CALB1	793	calbindin 1
CALCA	796	calcitonin related polypeptide alpha
CALCR	799	calcitonin receptor
CALM1	801	calmodulin 1 (phosphorylase kinase, delta)
CALR	811	calreticulin
CALU	813	calumenin
CAMK2G	818	calcium/calmodulin-dependent protein kinase II gamma
CAPN1	823	calpain 1
CAPN3	825	calpain 3
CAPNS1	826	calpain small subunit 1
CAPZA2	830	capping actin protein of muscle Z-line alpha subunit 2
CARS	833	cysteinyl-tRNA synthetase
CASP2	835	caspase 2
CASP3	836	caspase 3
CASP6	839	caspase 6
CASP7	840	caspase 7
CASP8	841	caspase 8
CASQ1	844	calsequestrin 1
CASQ2	845	calsequestrin 2
CASR	846	calcium sensing receptor
CAT	847	catalase
CAV1	857	caveolin 1
CAV2	858	caveolin 2
CAV3	859	caveolin 3
RUNX2	860	runt related transcription factor 2
RUNX1	861	runt related transcription factor 1
RUNX3	864	runt related transcription factor 3
CBFB	865	core-binding factor, beta subunit
CBL	867	Cbl proto-oncogene, E3 ubiquitin protein ligase
CBLB	868	Cbl proto-oncogene B, E3 ubiquitin protein ligase
SERPINH1	871	serpin peptidase inhibitor, clade H (heat shock protein 47), member 1, (collagen binding protein 1)
CBR1	873	carbonyl reductase 1
CBS	875	cystathionine-beta-synthase
CCKAR	886	cholecystokinin A receptor
CCKBR	887	cholecystokinin B receptor
KRIT1	889	KRIT1, ankyrin repeat containing
CCNA2	890	cyclin A2
CCND3	896	cyclin D3
CCNE1	898	cyclin E1
CCT6A	908	chaperonin containing TCP1 subunit 6A
CD1A	909	CD1a molecule
CD1D	912	CD1d molecule
CD2	914	CD2 molecule
CD3E	916	CD3e molecule
CD247	919	CD247 molecule
CD4	920	CD4 molecule
CD5	921	CD5 molecule
CD7	924	CD7 molecule
CD8A	925	CD8a molecule
CD9	928	CD9 molecule
CD14	929	CD14 molecule
CD19	930	CD19 molecule
MS4A1	931	membrane spanning 4-domains A1
CD22	933	CD22 molecule
CD27	939	CD27 molecule
CD28	940	CD28 molecule
CD80	941	CD80 molecule
CD86	942	CD86 molecule
TNFRSF8	943	tumor necrosis factor receptor superfamily member 8
TNFSF8	944	tumor necrosis factor superfamily member 8
CD33	945	CD33 molecule
CD34	947	CD34 molecule
CD36	948	CD36 molecule
SCARB1	949	scavenger receptor class B member 1
CD37	951	CD37 molecule
CD38	952	CD38 molecule
ENTPD1	953	ectonucleoside triphosphate diphosphohydrolase 1
CD40	958	CD40 molecule
CD40LG	959	CD40 ligand
CD44	960	CD44 molecule (Indian blood group)
CD47	961	CD47 molecule
CD48	962	CD48 molecule
CD58	965	CD58 molecule
CD59	966	CD59 molecule
CD63	967	CD63 molecule
CD68	968	CD68 molecule
CD69	969	CD69 molecule
CD70	970	CD70 molecule
CD72	971	CD72 molecule
CD74	972	CD74 molecule
CD79A	973	CD79a molecule
CD81	975	CD81 molecule
CD151	977	CD151 molecule (Raph blood group)
CDA	978	cytidine deaminase
CDK1	983	cyclin-dependent kinase 1
CDK11B	984	cyclin-dependent kinase 11B
CDC6	990	cell division cycle 6
CDC25A	993	cell division cycle 25A
CDC25B	994	cell division cycle 25B
CDC25C	995	cell division cycle 25C
CDC42	998	cell division cycle 42
CDH1	999	cadherin 1
CDH5	1003	cadherin 5
CDH13	1012	cadherin 13
CDK2	1017	cyclin-dependent kinase 2
CDK4	1019	cyclin-dependent kinase 4
CDK5	1020	cyclin-dependent kinase 5
CDK6	1021	cyclin-dependent kinase 6
CDK7	1022	cyclin-dependent kinase 7
CDK8	1024	cyclin-dependent kinase 8
CDK9	1025	cyclin-dependent kinase 9
CDKN1A	1026	cyclin-dependent kinase inhibitor 1A
CDKN1B	1027	cyclin-dependent kinase inhibitor 1B
CDKN1C	1028	cyclin-dependent kinase inhibitor 1C
CDKN2A	1029	cyclin-dependent kinase inhibitor 2A
CDKN2B	1030	cyclin-dependent kinase inhibitor 2B
CDKN2D	1032	cyclin-dependent kinase inhibitor 2D
CDKN3	1033	cyclin-dependent kinase inhibitor 3
CDR1	1038	cerebellar degeneration related protein 1
CDX2	1045	caudal type homeobox 2
CEBPA	1050	CCAAT/enhancer binding protein alpha
CEBPB	1051	CCAAT/enhancer binding protein beta
CEBPG	1054	CCAAT/enhancer binding protein gamma
CEL	1056	carboxyl ester lipase
CENPA	1058	centromere protein A
CENPB	1059	centromere protein B
CENPF	1063	centromere protein F
CES1	1066	carboxylesterase 1
CETP	1071	cholesteryl ester transfer protein
CFTR	1080	cystic fibrosis transmembrane conductance regulator
CGA	1081	glycoprotein hormones, alpha polypeptide
CEACAM8	1088	carcinoembryonic antigen related cell adhesion molecule 8
RCC1	1104	regulator of chromosome condensation 1
CHEK1	1111	checkpoint kinase 1
CHI3L1	1116	chitinase 3 like 1
CHI3L2	1117	chitinase 3 like 2
CHM	1121	CHM, Rab escort protein 1
CHML	1122	choroideremia-like (Rab escort protein 2)
CHRM2	1129	cholinergic receptor muscarinic 2
CHRNA3	1136	cholinergic receptor nicotinic alpha 3 subunit
CHRNA4	1137	cholinergic receptor nicotinic alpha 4 subunit
CHRNA7	1139	cholinergic receptor nicotinic alpha 7 subunit
CHRNB4	1143	cholinergic receptor nicotinic beta 4 subunit
CIDEA	1149	cell death-inducing DFFA-like effector a
CKB	1152	creatine kinase B
CISH	1154	cytokine inducible SH2-containing protein
CKM	1158	creatine kinase, M-type
ERCC8	1161	excision repair cross-complementation group 8
CKS1B	1163	CDC28 protein kinase regulatory subunit 1B
CLC	1178	Charcot-Leyden crystal galectin
CLCN2	1181	chloride voltage-gated channel 2
CLCN3	1182	chloride voltage-gated channel 3
CLCN6	1185	chloride voltage-gated channel 6
CLCN7	1186	chloride voltage-gated channel 7
CLU	1191	clusterin
CLK2	1196	CDC like kinase 2
TPP1	1200	tripeptidyl peptidase I
CLN3	1201	ceroid-lipofuscinosis, neuronal 3
CLN5	1203	ceroid-lipofuscinosis, neuronal 5
CMA1	1215	chymase 1
CCR1	1230	C-C motif chemokine receptor 1
CCR3	1232	C-C motif chemokine receptor 3
CCR4	1233	C-C motif chemokine receptor 4
CCR5	1234	C-C motif chemokine receptor 5 (gene/pseudogene)
CCR6	1235	C-C motif chemokine receptor 6
CCR7	1236	C-C motif chemokine receptor 7
CCR8	1237	C-C motif chemokine receptor 8
CMKLR1	1240	chemerin chemokine-like receptor 1
ABCC2	1244	ATP binding cassette subfamily C member 2
CNGA3	1261	cyclic nucleotide gated channel alpha 3
PLK3	1263	polo like kinase 3
CNP	1267	2',3'-cyclic nucleotide 3' phosphodiesterase
CNR1	1268	cannabinoid receptor 1 (brain)
CNR2	1269	cannabinoid receptor 2
CNTF	1270	ciliary neurotrophic factor
CNTFR	1271	ciliary neurotrophic factor receptor
CNTN1	1272	contactin 1
COL1A1	1277	collagen type I alpha 1
COL1A2	1278	collagen type I alpha 2
COL2A1	1280	collagen type II alpha 1
COL3A1	1281	collagen type III alpha 1
COL4A1	1282	collagen type IV alpha 1
COL4A3	1285	collagen type IV alpha 3
COL7A1	1294	collagen type VII alpha 1
COL8A1	1295	collagen type VIII alpha 1
COL8A2	1296	collagen type VIII alpha 2
COL9A1	1297	collagen type IX alpha 1
COL10A1	1300	collagen type X alpha 1
COL11A1	1301	collagen type XI alpha 1
COL17A1	1308	collagen type XVII alpha 1
COL19A1	1310	collagen type XIX alpha 1
COMP	1311	cartilage oligomeric matrix protein
COMT	1312	catechol-O-methyltransferase
KLF6	1316	Kruppel-like factor 6
SLC31A1	1317	solute carrier family 31 member 1
CORT	1325	cortistatin
COX4I1	1327	cytochrome c oxidase subunit 4I1
COX5B	1329	cytochrome c oxidase subunit 5B
COX6B1	1340	cytochrome c oxidase subunit 6B1
COX7A2	1347	cytochrome c oxidase subunit 7A2
COX15	1355	COX15 cytochrome c oxidase assembly homolog
CP	1356	ceruloplasmin (ferroxidase)
CPD	1362	carboxypeptidase D
CPE	1363	carboxypeptidase E
CLDN7	1366	claudin 7
CPT1A	1374	carnitine palmitoyltransferase 1A
CPT2	1376	carnitine palmitoyltransferase 2
CR1	1378	complement component 3b/4b receptor 1 (Knops blood group)
CR2	1380	complement component 3d receptor 2
CRABP1	1381	cellular retinoic acid binding protein 1
CRABP2	1382	cellular retinoic acid binding protein 2
CRAT	1384	carnitine O-acetyltransferase
CREB1	1385	cAMP responsive element binding protein 1
ATF2	1386	activating transcription factor 2
CREM	1390	cAMP responsive element modulator
CRH	1392	corticotropin releasing hormone
CRHBP	1393	corticotropin releasing hormone binding protein
CRHR1	1394	corticotropin releasing hormone receptor 1
CRHR2	1395	corticotropin releasing hormone receptor 2
CRMP1	1400	collapsin response mediator protein 1
CRP	1401	C-reactive protein, pentraxin-related
HAPLN1	1404	hyaluronan and proteoglycan link protein 1
CRY1	1407	cryptochrome circadian clock 1
CRY2	1408	cryptochrome circadian clock 2
CRYAA	1409	crystallin alpha A
CRYAB	1410	crystallin alpha B
CRYBA2	1412	crystallin beta A2
CRYBB1	1414	crystallin beta B1
CRYBB2	1415	crystallin beta B2
CRYM	1428	crystallin mu
MAPK14	1432	mitogen-activated protein kinase 14
CSF1	1435	colony stimulating factor 1
CSF1R	1436	colony stimulating factor 1 receptor
CSF2	1437	colony stimulating factor 2
CSF2RB	1439	colony stimulating factor 2 receptor beta common subunit
CSK	1445	c-src tyrosine kinase
CSNK1A1	1452	casein kinase 1 alpha 1
CSNK1E	1454	casein kinase 1 epsilon
VCAN	1462	versican
CST1	1469	cystatin SN
CSTA	1475	cystatin A
CSTF2	1478	cleavage stimulation factor, 3' pre-RNA, subunit 2
NKX2-5	1482	NK2 homeobox 5
CTBS	1486	chitobiase
CTBP1	1487	C-terminal binding protein 1
CTBP2	1488	C-terminal binding protein 2
CTF1	1489	cardiotrophin 1
CTGF	1490	connective tissue growth factor
CTH	1491	cystathionine gamma-lyase
CTLA4	1493	cytotoxic T-lymphocyte associated protein 4
CTNNA2	1496	catenin alpha 2
CTNNB1	1499	catenin beta 1
CTNND1	1500	catenin delta 1
CTSB	1508	cathepsin B
CTSD	1509	cathepsin D
CTSG	1511	cathepsin G
CTSK	1513	cathepsin K
CUX1	1523	cut like homeobox 1
CX3CR1	1524	C-X3-C motif chemokine receptor 1
CYB5A	1528	cytochrome b5 type A (microsomal)
CYBA	1535	cytochrome b-245 alpha chain
CYBB	1536	cytochrome b-245, beta polypeptide
CYC1	1537	cytochrome c1
CYLD	1540	CYLD lysine 63 deubiquitinase
CYP1A1	1543	cytochrome P450 family 1 subfamily A member 1
CYP1A2	1544	cytochrome P450 family 1 subfamily A member 2
CYP1B1	1545	cytochrome P450 family 1 subfamily B member 1
CYP2A6	1548	cytochrome P450 family 2 subfamily A member 6
CYP2B6	1555	cytochrome P450 family 2 subfamily B member 6
CYP2C19	1557	cytochrome P450 family 2 subfamily C member 19
CYP2C9	1559	cytochrome P450 family 2 subfamily C member 9
CYP2C18	1562	cytochrome P450 family 2 subfamily C member 18
CYP2D6	1565	cytochrome P450 family 2 subfamily D member 6
CYP2E1	1571	cytochrome P450 family 2 subfamily E member 1
CYP2J2	1573	cytochrome P450 family 2 subfamily J member 2
CYP3A4	1576	cytochrome P450 family 3 subfamily A member 4
CYP3A5	1577	cytochrome P450 family 3 subfamily A member 5
CYP4A11	1579	cytochrome P450 family 4 subfamily A member 11
CYP7A1	1581	cytochrome P450 family 7 subfamily A member 1
CYP8B1	1582	cytochrome P450 family 8 subfamily B member 1
CYP11A1	1583	cytochrome P450 family 11 subfamily A member 1
CYP11B1	1584	cytochrome P450 family 11 subfamily B member 1
CYP11B2	1585	cytochrome P450 family 11 subfamily B member 2
CYP17A1	1586	cytochrome P450 family 17 subfamily A member 1
CYP19A1	1588	cytochrome P450 family 19 subfamily A member 1
CYP21A2	1589	cytochrome P450 family 21 subfamily A member 2
CYP24A1	1591	cytochrome P450 family 24 subfamily A member 1
CYP26A1	1592	cytochrome P450 family 26 subfamily A member 1
CYP27A1	1593	cytochrome P450 family 27 subfamily A member 1
CYP27B1	1594	cytochrome P450 family 27 subfamily B member 1
CYP51A1	1595	cytochrome P450 family 51 subfamily A member 1
DAB1	1600	DAB1, reelin adaptor protein
DAB2	1601	DAB2, clathrin adaptor protein
DAD1	1603	defender against cell death 1
CD55	1604	CD55 molecule (Cromer blood group)
DAO	1610	D-amino-acid oxidase
DAPK1	1612	death associated protein kinase 1
DAXX	1616	death-domain associated protein
BRINP1	1620	BMP/retinoic acid inducible neural specific 1
DBI	1622	diazepam binding inhibitor (GABA receptor modulator, acyl-CoA binding protein)
DBN1	1627	drebrin 1
DBP	1628	D site of albumin promoter (albumin D-box) binding protein
DBT	1629	dihydrolipoamide branched chain transacylase E2
DCC	1630	DCC netrin 1 receptor
DCK	1633	deoxycytidine kinase
DCN	1634	decorin
ACE	1636	angiotensin I converting enzyme
DCT	1638	dopachrome tautomerase
DCX	1641	doublecortin
DDB1	1642	damage specific DNA binding protein 1
DDB2	1643	damage specific DNA binding protein 2
AKR1C2	1646	aldo-keto reductase family 1, member C2
GADD45A	1647	growth arrest and DNA damage inducible alpha
DDIT3	1649	DNA damage inducible transcript 3
DDOST	1650	dolichyl-diphosphooligosaccharide--protein glycosyltransferase non-catalytic subunit
DDX3X	1654	DEAD-box helicase 3, X-linked
DDX5	1655	DEAD-box helicase 5
DHX9	1660	DEAH-box helicase 9
DEFA1	1667	defensin alpha 1
DEFA5	1670	defensin alpha 5
DEFB1	1672	defensin beta 1
DEFB4A	1673	defensin beta 4A
CFD	1675	complement factor D (adipsin)
TIMM8A	1678	translocase of inner mitochondrial membrane 8 homolog A (yeast)
DFNA5	1687	DFNA5, deafness associated tumor suppressor
COCH	1690	cochlin
DHCR24	1718	24-dehydrocholesterol reductase
DHFR	1719	dihydrofolate reductase
DHPS	1725	deoxyhypusine synthase
CYB5R3	1727	cytochrome b5 reductase 3
NQO1	1728	NAD(P)H quinone dehydrogenase 1
DIAPH1	1729	diaphanous related formin 1
DIAPH2	1730	diaphanous related formin 2
2017-09-01	1731	septin 1
DIO2	1734	deiodinase, iodothyronine, type II
DIO3	1735	deiodinase, iodothyronine, type III
DKC1	1736	dyskerin pseudouridine synthase 1
DLD	1738	dihydrolipoamide dehydrogenase
DLG4	1742	discs large homolog 4
DLX1	1745	distal-less homeobox 1
DLX2	1746	distal-less homeobox 2
DLX3	1747	distal-less homeobox 3
DMBT1	1755	deleted in malignant brain tumors 1
DMD	1756	dystrophin
DMP1	1758	dentin matrix acidic phosphoprotein 1
DNM1	1759	dynamin 1
DMPK	1760	dystrophia myotonica protein kinase
DMRT1	1761	doublesex and mab-3 related transcription factor 1
DNA2	1763	DNA replication helicase/nuclease 2
DNASE1	1773	deoxyribonuclease I
DYNC1I1	1780	dynein cytoplasmic 1 intermediate chain 1
DNM2	1785	dynamin 2
DNMT1	1786	DNA (cytosine-5-)-methyltransferase 1
DNMT3A	1788	DNA (cytosine-5-)-methyltransferase 3 alpha
DNMT3B	1789	DNA (cytosine-5-)-methyltransferase 3 beta
DOK1	1796	docking protein 1
DPP4	1803	dipeptidyl peptidase 4
DPT	1805	dermatopontin
DPYS	1807	dihydropyrimidinase
DPYSL2	1808	dihydropyrimidinase like 2
DR1	1810	down-regulator of transcription 1
DRD1	1812	dopamine receptor D1
DRD2	1813	dopamine receptor D2
DRD3	1814	dopamine receptor D3
DRD4	1815	dopamine receptor D4
ARID3A	1820	AT-rich interaction domain 3A
ATN1	1822	atrophin 1
DSCAM	1826	Down syndrome cell adhesion molecule
RCAN1	1827	regulator of calcineurin 1
DSP	1832	desmoplakin
DTNB	1838	dystrobrevin beta
DTX1	1840	deltex 1
DUSP1	1843	dual specificity phosphatase 1
DUSP2	1844	dual specificity phosphatase 2
DUSP3	1845	dual specificity phosphatase 3
DUSP4	1846	dual specificity phosphatase 4
DUSP6	1848	dual specificity phosphatase 6
DUT	1854	deoxyuridine triphosphatase
DYRK1A	1859	dual specificity tyrosine phosphorylation regulated kinase 1A
TOR1A	1861	torsin family 1 member A
E2F1	1869	E2F transcription factor 1
E2F2	1870	E2F transcription factor 2
E2F3	1871	E2F transcription factor 3
E2F4	1874	E2F transcription factor 4
E2F5	1875	E2F transcription factor 5
E4F1	1877	E4F transcription factor 1
EBF1	1879	early B-cell factor 1
ECE1	1889	endothelin converting enzyme 1
ECM1	1893	extracellular matrix protein 1
EDA	1896	ectodysplasin A
LPAR1	1902	lysophosphatidic acid receptor 1
EDN1	1906	endothelin 1
EDNRB	1910	endothelin receptor type B
PHC1	1911	polyhomeotic homolog 1
PHC2	1912	polyhomeotic homolog 2
EEF1A1	1915	eukaryotic translation elongation factor 1 alpha 1
EEF1A2	1917	eukaryotic translation elongation factor 1 alpha 2
EEF1B2	1933	eukaryotic translation elongation factor 1 beta 2
EEF2	1938	eukaryotic translation elongation factor 2
EFNA2	1943	ephrin-A2
EFNA5	1946	ephrin-A5
EGF	1950	epidermal growth factor
MEGF8	1954	multiple EGF like domains 8
EGFR	1956	epidermal growth factor receptor
EGR1	1958	early growth response 1
EGR2	1959	early growth response 2
EIF2S1	1965	eukaryotic translation initiation factor 2 subunit alpha
EIF2B1	1967	eukaryotic translation initiation factor 2B subunit alpha
EIF2S3	1968	eukaryotic translation initiation factor 2 subunit gamma
EPHA2	1969	EPH receptor A2
EIF4E	1977	eukaryotic translation initiation factor 4E
EIF4EBP1	1978	eukaryotic translation initiation factor 4E binding protein 1
EIF4G1	1981	eukaryotic translation initiation factor 4 gamma 1
EIF5	1983	eukaryotic translation initiation factor 5
EIF5A	1984	eukaryotic translation initiation factor 5A
SERPINB1	1992	serpin peptidase inhibitor, clade B (ovalbumin), member 1
ELF4	2000	E74 like ETS transcription factor 4
ELK1	2002	ELK1, ETS transcription factor
ELN	2006	elastin
EMD	2010	emerin
MARK2	2011	microtubule affinity regulating kinase 2
EMP1	2012	epithelial membrane protein 1
EMP3	2014	epithelial membrane protein 3
EN1	2019	engrailed homeobox 1
EN2	2020	engrailed homeobox 2
ENDOG	2021	endonuclease G
ENG	2022	endoglin
ENPEP	2028	glutamyl aminopeptidase
SLC29A1	2030	solute carrier family 29 member 1 (Augustine blood group)
EP300	2033	E1A binding protein p300
EPAS1	2034	endothelial PAS domain protein 1
EPHA1	2041	EPH receptor A1
EPHA3	2042	EPH receptor A3
EPHA4	2043	EPH receptor A4
EPHA5	2044	EPH receptor A5
EPHB2	2048	EPH receptor B2
EPHX1	2052	epoxide hydrolase 1
STX2	2054	syntaxin 2
EPO	2056	erythropoietin
EPOR	2057	erythropoietin receptor
EPRS	2058	glutamyl-prolyl-tRNA synthetase
EPS8	2059	epidermal growth factor receptor pathway substrate 8
ERBB2	2064	erb-b2 receptor tyrosine kinase 2
ERBB3	2065	erb-b2 receptor tyrosine kinase 3
ERBB4	2066	erb-b2 receptor tyrosine kinase 4
ERCC1	2067	excision repair cross-complementation group 1
ERCC2	2068	excision repair cross-complementation group 2
EYA4	2070	EYA transcriptional coactivator and phosphatase 4
ERCC3	2071	excision repair cross-complementation group 3
ERCC4	2072	excision repair cross-complementation group 4
ERCC5	2073	excision repair cross-complementation group 5
ERCC6	2074	excision repair cross-complementation group 6
ERF	2077	ETS2 repressor factor
ERG	2078	v-ets avian erythroblastosis virus E26 oncogene homolog
ERN1	2081	endoplasmic reticulum to nucleus signaling 1
FBL	2091	fibrillarin
ESD	2098	esterase D
ESR1	2099	estrogen receptor 1
ESR2	2100	estrogen receptor 2
ESRRA	2101	estrogen related receptor alpha
ESRRG	2104	estrogen related receptor gamma
ETFB	2109	electron transfer flavoprotein beta subunit
ETS1	2113	ETS proto-oncogene 1, transcription factor
ETS2	2114	ETS proto-oncogene 2, transcription factor
ETV6	2120	ETS variant 6
EVC	2121	EvC ciliary complex subunit 1
MECOM	2122	MDS1 and EVI1 complex locus
EWSR1	2130	EWS RNA binding protein 1
EXT1	2131	exostosin glycosyltransferase 1
EXT2	2132	exostosin glycosyltransferase 2
EXTL3	2137	exostosin like glycosyltransferase 3
EYA3	2140	EYA transcriptional coactivator and phosphatase 3
EZH1	2145	enhancer of zeste 1 polycomb repressive complex 2 subunit
EZH2	2146	enhancer of zeste 2 polycomb repressive complex 2 subunit
F2R	2149	coagulation factor II thrombin receptor
F2RL1	2150	F2R like trypsin receptor 1
F2RL2	2151	coagulation factor II thrombin receptor like 2
F8	2157	coagulation factor VIII
F11	2160	coagulation factor XI
F12	2161	coagulation factor XII
FAAH	2166	fatty acid amide hydrolase
FABP4	2167	fatty acid binding protein 4
FABP1	2168	fatty acid binding protein 1
FABP2	2169	fatty acid binding protein 2
FABP3	2170	fatty acid binding protein 3
FABP5	2171	fatty acid binding protein 5
FABP6	2172	fatty acid binding protein 6
FABP7	2173	fatty acid binding protein 7
FANCA	2175	Fanconi anemia complementation group A
FANCC	2176	Fanconi anemia complementation group C
FANCD2	2177	Fanconi anemia complementation group D2
ACSL1	2180	acyl-CoA synthetase long-chain family member 1
FAH	2184	fumarylacetoacetate hydrolase (fumarylacetoacetase)
FANCG	2189	Fanconi anemia complementation group G
FAP	2191	fibroblast activation protein alpha
FASN	2194	fatty acid synthase
FAU	2197	Finkel-Biskis-Reilly murine sarcoma virus (FBR-MuSV) ubiquitously expressed
FBN1	2200	fibrillin 1
FBN2	2201	fibrillin 2
EFEMP1	2202	EGF containing fibulin-like extracellular matrix protein 1
FBP1	2203	fructose-bisphosphatase 1
FCER2	2208	Fc fragment of IgE receptor II
FCGR1A	2209	Fc fragment of IgG receptor Ia
FCGR2A	2212	Fc fragment of IgG receptor IIa
FCGR2B	2213	Fc fragment of IgG receptor IIb
FCGR3A	2214	Fc fragment of IgG receptor IIIa
FCGR3B	2215	Fc fragment of IgG receptor IIIb
FCGRT	2217	Fc fragment of IgG receptor and transporter
FDPS	2224	farnesyl diphosphate synthase
FECH	2235	ferrochelatase
FEN1	2237	flap structure-specific endonuclease 1
FER	2241	FER tyrosine kinase
FES	2242	FES proto-oncogene, tyrosine kinase
FGA	2243	fibrinogen alpha chain
FGB	2244	fibrinogen beta chain
FGF1	2246	fibroblast growth factor 1
FGF2	2247	fibroblast growth factor 2
FGF5	2250	fibroblast growth factor 5
FGF6	2251	fibroblast growth factor 6
FGF7	2252	fibroblast growth factor 7
FGF8	2253	fibroblast growth factor 8
FGF9	2254	fibroblast growth factor 9
FGFR1	2260	fibroblast growth factor receptor 1
FGFR3	2261	fibroblast growth factor receptor 3
FGFR2	2263	fibroblast growth factor receptor 2
FGFR4	2264	fibroblast growth factor receptor 4
FGR	2268	FGR proto-oncogene, Src family tyrosine kinase
FHIT	2272	fragile histidine triad
FHL1	2273	four and a half LIM domains 1
FHL2	2274	four and a half LIM domains 2
FIGF	2277	c-fos induced growth factor (vascular endothelial growth factor D)
FKBP1A	2280	FK506 binding protein 1A
FKBP1B	2281	FK506 binding protein 1B
FKBP4	2288	FK506 binding protein 4
FKBP5	2289	FK506 binding protein 5
FOXG1	2290	forkhead box G1
FOXE3	2301	forkhead box E3
FOXJ1	2302	forkhead box J1
FOXC2	2303	forkhead box C2
FOXM1	2305	forkhead box M1
FOXO1	2308	forkhead box O1
FOXO3	2309	forkhead box O3
FLG	2312	filaggrin
FLII	2314	flightless I actin binding protein
MLANA	2315	melan-A
FLNA	2316	filamin A
FLNB	2317	filamin B
FLNC	2318	filamin C
FLT1	2321	fms related tyrosine kinase 1
FLT3	2322	fms related tyrosine kinase 3
FLT3LG	2323	fms related tyrosine kinase 3 ligand
FLT4	2324	fms related tyrosine kinase 4
FMO1	2326	flavin containing monooxygenase 1
FMO3	2328	flavin containing monooxygenase 3
FMO5	2330	flavin containing monooxygenase 5
FMOD	2331	fibromodulin
FMR1	2332	fragile X mental retardation 1
AFF2	2334	AF4/FMR2 family member 2
FN1	2335	fibronectin 1
FOLH1	2346	folate hydrolase (prostate-specific membrane antigen) 1
FOLR3	2352	folate receptor 3 (gamma)
FOS	2353	FBJ murine osteosarcoma viral oncogene homolog
FOSB	2354	FBJ murine osteosarcoma viral oncogene homolog B
FPGS	2356	folylpolyglutamate synthase
FPR1	2357	formyl peptide receptor 1
FPR2	2358	formyl peptide receptor 2
FXN	2395	frataxin
MTOR	2475	mechanistic target of rapamycin
FSHR	2492	follicle stimulating hormone receptor
NR5A2	2494	nuclear receptor subfamily 5 group A member 2
FTH1	2495	ferritin, heavy polypeptide 1
FTL	2512	ferritin, light polypeptide
NR5A1	2516	nuclear receptor subfamily 5 group A member 1
FUS	2521	FUS RNA binding protein
FUT1	2523	fucosyltransferase 1 (H blood group)
FUT4	2526	fucosyltransferase 4
FUT8	2530	fucosyltransferase 8 (alpha (1,6) fucosyltransferase)
IFI6	2537	interferon alpha inducible protein 6
G6PC	2538	glucose-6-phosphatase catalytic subunit
G6PD	2539	glucose-6-phosphate dehydrogenase
SLC37A4	2542	solute carrier family 37 member 4
XRCC6	2547	X-ray repair complementing defective repair in Chinese hamster cells 6
GAA	2548	glucosidase alpha, acid
GAB1	2549	GRB2 associated binding protein 1
GABPA	2551	GA binding protein transcription factor alpha subunit
GABRA2	2555	gamma-aminobutyric acid type A receptor alpha2 subunit
GABRA3	2556	gamma-aminobutyric acid type A receptor alpha3 subunit
GABRA5	2558	gamma-aminobutyric acid type A receptor alpha5 subunit
GABRG3	2567	gamma-aminobutyric acid type A receptor gamma3 subunit
GAD1	2571	glutamate decarboxylase 1
GAD2	2572	glutamate decarboxylase 2
GAK	2580	cyclin G associated kinase
GALC	2581	galactosylceramidase
B4GALNT1	2583	beta-1,4-N-acetyl-galactosaminyltransferase 1
GALK1	2584	galactokinase 1
GALNT3	2591	polypeptide N-acetylgalactosaminyltransferase 3
GALT	2592	galactose-1-phosphate uridylyltransferase
GAP43	2596	growth associated protein 43
GAPDH	2597	glyceraldehyde-3-phosphate dehydrogenase
GARS	2617	glycyl-tRNA synthetase
GART	2618	phosphoribosylglycinamide formyltransferase, phosphoribosylglycinamide synthetase, phosphoribosylaminoimidazole synthetase
GAS1	2619	growth arrest specific 1
GAS2	2620	growth arrest specific 2
GAS6	2621	growth arrest specific 6
GATA1	2623	GATA binding protein 1
GATA3	2625	GATA binding protein 3
GATA4	2626	GATA binding protein 4
GBA	2629	glucosylceramidase beta
GCG	2641	glucagon
GCK	2645	glucokinase
GCKR	2646	glucokinase (hexokinase 4) regulator
BLOC1S1	2647	biogenesis of lysosomal organelles complex 1 subunit 1
KAT2A	2648	lysine acetyltransferase 2A
GDF2	2658	growth differentiation factor 2
MSTN	2660	myostatin
GDF9	2661	growth differentiation factor 9
GDNF	2668	glial cell derived neurotrophic factor
GFAP	2670	glial fibrillary acidic protein
GFI1	2672	growth factor independent 1 transcription repressor
GFRA2	2675	GDNF family receptor alpha 2
GGCX	2677	gamma-glutamyl carboxylase
GGT1	2678	gamma-glutamyltransferase 1
GH1	2688	growth hormone 1
GHR	2690	growth hormone receptor
GHRH	2691	growth hormone releasing hormone
GHRHR	2692	growth hormone releasing hormone receptor
GHSR	2693	growth hormone secretagogue receptor
GIP	2695	gastric inhibitory polypeptide
GIPR	2696	gastric inhibitory polypeptide receptor
GJA1	2697	gap junction protein alpha 1
GJA3	2700	gap junction protein alpha 3
GJA4	2701	gap junction protein alpha 4
GJA5	2702	gap junction protein alpha 5
GJA8	2703	gap junction protein alpha 8
GJB1	2705	gap junction protein beta 1
GJB2	2706	gap junction protein beta 2
GJB3	2707	gap junction protein beta 3
GLA	2717	galactosidase alpha
GPC3	2719	glypican 3
GLB1	2720	galactosidase beta 1
GCLC	2729	glutamate-cysteine ligase catalytic subunit
GCLM	2730	glutamate-cysteine ligase modifier subunit
GLG1	2734	golgi glycoprotein 1
GLI1	2735	GLI family zinc finger 1
GLI2	2736	GLI family zinc finger 2
GLI3	2737	GLI family zinc finger 3
GLO1	2739	glyoxalase I
GLRA1	2741	glycine receptor alpha 1
GLS	2744	glutaminase
GLUD1	2746	glutamate dehydrogenase 1
GMDS	2762	GDP-mannose 4,6-dehydratase
GML	2765	glycosylphosphatidylinositol anchored molecule like
GNAI3	2773	G protein subunit alpha i3
GNAO1	2775	G protein subunit alpha o1
GNAQ	2776	G protein subunit alpha q
GNAS	2778	GNAS complex locus
GNB3	2784	G protein subunit beta 3
GNG11	2791	G protein subunit gamma 11
GNGT1	2792	G protein subunit gamma transducin 1
GNL1	2794	G protein nucleolar 1 (putative)
GNS	2799	glucosamine (N-acetyl)-6-sulfatase
GOLGA2	2801	golgin A2
SFN	2810	stratifin
GP1BA	2811	glycoprotein Ib platelet alpha subunit
GP5	2814	glycoprotein V platelet
GPC1	2817	glypican 1
GPD1	2819	glycerol-3-phosphate dehydrogenase 1
GPD2	2820	glycerol-3-phosphate dehydrogenase 2
GPI	2821	glucose-6-phosphate isomerase
GPR1	2825	G protein-coupled receptor 1
CCR10	2826	C-C motif chemokine receptor 10
GPR3	2827	G protein-coupled receptor 3
CXCR3	2833	C-X-C motif chemokine receptor 3
MCHR1	2847	melanin concentrating hormone receptor 1
GPER1	2852	G protein-coupled estrogen receptor 1
GPR39	2863	G protein-coupled receptor 39
FFAR1	2864	free fatty acid receptor 1
GRK5	2869	G protein-coupled receptor kinase 5
GRK6	2870	G protein-coupled receptor kinase 6
GPT	2875	glutamic-pyruvate transaminase (alanine aminotransferase)
GPX1	2876	glutathione peroxidase 1
GPX2	2877	glutathione peroxidase 2
GPX3	2878	glutathione peroxidase 3
GPX4	2879	glutathione peroxidase 4
GPX7	2882	glutathione peroxidase 7
GRB2	2885	growth factor receptor bound protein 2
GRIA1	2890	glutamate ionotropic receptor AMPA type subunit 1
GRIA2	2891	glutamate ionotropic receptor AMPA type subunit 2
GRIA3	2892	glutamate ionotropic receptor AMPA type subunit 3
GRID1	2894	glutamate ionotropic receptor delta type subunit 1
GRN	2896	granulin
GRIK1	2897	glutamate ionotropic receptor kainate type subunit 1
GRIK2	2898	glutamate ionotropic receptor kainate type subunit 2
GRIN1	2902	glutamate ionotropic receptor NMDA type subunit 1
GRIN2A	2903	glutamate ionotropic receptor NMDA type subunit 2A
GRIN2B	2904	glutamate ionotropic receptor NMDA type subunit 2B
NR3C1	2908	nuclear receptor subfamily 3 group C member 1
GRM1	2911	glutamate receptor, metabotropic 1
GRM2	2912	glutamate receptor, metabotropic 2
GRM3	2913	glutamate receptor, metabotropic 3
GRM4	2914	glutamate receptor, metabotropic 4
GRM5	2915	glutamate receptor, metabotropic 5
GRM6	2916	glutamate receptor, metabotropic 6
GRM7	2917	glutamate receptor, metabotropic 7
GRM8	2918	glutamate receptor, metabotropic 8
CXCL1	2919	C-X-C motif chemokine ligand 1
CXCL2	2920	C-X-C motif chemokine ligand 2
GRP	2922	gastrin releasing peptide
PDIA3	2923	protein disulfide isomerase family A member 3
GSK3A	2931	glycogen synthase kinase 3 alpha
GSN	2934	gelsolin
GSPT1	2935	G1 to S phase transition 1
GSS	2937	glutathione synthetase
GSTA1	2938	glutathione S-transferase alpha 1
GSTA2	2939	glutathione S-transferase alpha 2
GSTA4	2941	glutathione S-transferase alpha 4
GSTM1	2944	glutathione S-transferase mu 1
GSTM2	2946	glutathione S-transferase mu 2 (muscle)
GSTM3	2947	glutathione S-transferase mu 3 (brain)
GSTM5	2949	glutathione S-transferase mu 5
GSTP1	2950	glutathione S-transferase pi 1
GSTT1	2952	glutathione S-transferase theta 1
GSTZ1	2954	glutathione S-transferase zeta 1
MSH6	2956	mutS homolog 6
GUSB	2990	glucuronidase beta
GYPB	2994	glycophorin B (MNS blood group)
GZMA	3001	granzyme A
GZMB	3002	granzyme B
HIST1H1C	3006	histone cluster 1, H1c
HIST1H1E	3008	histone cluster 1, H1e
HIST1H1B	3009	histone cluster 1, H1b
HIST1H2AE	3012	histone cluster 1, H2ae
H2AFX	3014	H2A histone family member X
H2AFZ	3015	H2A histone family member Z
H3F3B	3021	H3 histone, family 3B (H3.3B)
HADH	3033	hydroxyacyl-CoA dehydrogenase
HAL	3034	histidine ammonia-lyase
HAS1	3036	hyaluronan synthase 1
HAS2	3037	hyaluronan synthase 2
HAS3	3038	hyaluronan synthase 3
HBA1	3039	hemoglobin subunit alpha 1
HBA2	3040	hemoglobin subunit alpha 2
HBM	3042	hemoglobin subunit mu
HBB	3043	hemoglobin subunit beta
HBD	3045	hemoglobin subunit delta
HBZ	3050	hemoglobin subunit zeta
HCCS	3052	holocytochrome c synthase
HCFC1	3054	host cell factor C1
HCK	3055	HCK proto-oncogene, Src family tyrosine kinase
HCLS1	3059	hematopoietic cell-specific Lyn substrate 1
HCRT	3060	hypocretin (orexin) neuropeptide precursor
HCRTR1	3061	hypocretin receptor 1
HCRTR2	3062	hypocretin receptor 2
HTT	3064	huntingtin
HDAC1	3065	histone deacetylase 1
HDAC2	3066	histone deacetylase 2
HDC	3067	histidine decarboxylase
HELLS	3070	helicase, lymphoid-specific
NCKAP1L	3071	NCK associated protein 1 like
HEXA	3073	hexosaminidase subunit alpha
HEXB	3074	hexosaminidase subunit beta
CFH	3075	complement factor H
HFE	3077	hemochromatosis
CFHR1	3078	complement factor H related 1
HGD	3081	homogentisate 1,2-dioxygenase
HGF	3082	hepatocyte growth factor
NRG1	3084	neuregulin 1
HHEX	3087	hematopoietically expressed homeobox
HIC1	3090	hypermethylated in cancer 1
HIF1A	3091	hypoxia inducible factor 1 alpha subunit
HIVEP1	3096	human immunodeficiency virus type I enhancer binding protein 1
HK1	3098	hexokinase 1
HK2	3099	hexokinase 2
HLA-A	3105	major histocompatibility complex, class I, A
HLA-B	3106	major histocompatibility complex, class I, B
HLA-C	3107	major histocompatibility complex, class I, C
HLA-DPB1	3115	major histocompatibility complex, class II, DP beta 1
HLA-DQB1	3119	major histocompatibility complex, class II, DQ beta 1
HLA-DRB1	3123	major histocompatibility complex, class II, DR beta 1
HLA-DRB3	3125	major histocompatibility complex, class II, DR beta 3
HLA-E	3133	major histocompatibility complex, class I, E
HLA-G	3135	major histocompatibility complex, class I, G
HLX	3142	H2.0-like homeobox
HMGB1	3146	high mobility group box 1
HMGB2	3148	high mobility group box 2
HMGCR	3156	3-hydroxy-3-methylglutaryl-CoA reductase
HMGA1	3159	high mobility group AT-hook 1
HMOX1	3162	heme oxygenase 1
HMOX2	3163	heme oxygenase 2
NR4A1	3164	nuclear receptor subfamily 4 group A member 1
FOXA1	3169	forkhead box A1
FOXA2	3170	forkhead box A2
FOXA3	3171	forkhead box A3
HNF4A	3172	hepatocyte nuclear factor 4 alpha
HNRNPA1	3178	heterogeneous nuclear ribonucleoprotein A1
HNRNPA2B1	3181	heterogeneous nuclear ribonucleoprotein A2/B1
HNRNPC	3183	heterogeneous nuclear ribonucleoprotein C (C1/C2)
HNRNPD	3184	heterogeneous nuclear ribonucleoprotein D
HOXA1	3198	homeobox A1
HOXA4	3201	homeobox A4
HOXA9	3205	homeobox A9
HOXB4	3214	homeobox B4
HOXB7	3217	homeobox B7
HPD	3242	4-hydroxyphenylpyruvate dioxygenase
HPGD	3248	hydroxyprostaglandin dehydrogenase 15-(NAD)
HPN	3249	hepsin
HPR	3250	haptoglobin-related protein
HPRT1	3251	hypoxanthine phosphoribosyltransferase 1
HRAS	3265	Harvey rat sarcoma viral oncogene homolog
ERAS	3266	ES cell expressed Ras
HRC	3270	histidine rich calcium binding protein
PRMT1	3276	protein arginine methyltransferase 1
HES1	3280	hes family bHLH transcription factor 1
HSD3B1	3283	hydroxy-delta-5-steroid dehydrogenase, 3 beta- and steroid delta-isomerase 1
HSD3B2	3284	hydroxy-delta-5-steroid dehydrogenase, 3 beta- and steroid delta-isomerase 2
HSD11B1	3290	hydroxysteroid (11-beta) dehydrogenase 1
HSD11B2	3291	hydroxysteroid (11-beta) dehydrogenase 2
HSD17B1	3292	hydroxysteroid (17-beta) dehydrogenase 1
HSF1	3297	heat shock transcription factor 1
HSF2	3298	heat shock transcription factor 2
HSF4	3299	heat shock transcription factor 4
HSPA1A	3303	heat shock protein family A (Hsp70) member 1A
HSPA1B	3304	heat shock protein family A (Hsp70) member 1B
HSPA1L	3305	heat shock protein family A (Hsp70) member 1 like
HSPA2	3306	heat shock protein family A (Hsp70) member 2
HSPA4	3308	heat shock protein family A (Hsp70) member 4
HSPA5	3309	heat shock protein family A (Hsp70) member 5
HSPA8	3312	heat shock protein family A (Hsp70) member 8
HSPA9	3313	heat shock protein family A (Hsp70) member 9
HSPB1	3315	heat shock protein family B (small) member 1
HSPB2	3316	heat shock protein family B (small) member 2
HSP90AA1	3320	heat shock protein 90kDa alpha family class A member 1
HSP90AB1	3326	heat shock protein 90kDa alpha family class B member 1
HSPD1	3329	heat shock protein family D (Hsp60) member 1
HSPE1	3336	heat shock protein family E (Hsp10) member 1
DNAJB1	3337	DnaJ heat shock protein family (Hsp40) member B1
FOXN2	3344	forkhead box N2
HTR1B	3351	5-hydroxytryptamine receptor 1B
HTR2A	3356	5-hydroxytryptamine receptor 2A
HTR2C	3358	5-hydroxytryptamine receptor 2C
HTR4	3360	5-hydroxytryptamine receptor 4
HUS1	3364	HUS1 checkpoint clamp component
TNC	3371	tenascin C
IAPP	3375	islet amyloid polypeptide
IBSP	3381	integrin binding sialoprotein
ICA1	3382	islet cell autoantigen 1
ICAM1	3383	intercellular adhesion molecule 1
ICAM3	3385	intercellular adhesion molecule 3
IRF8	3394	interferon regulatory factor 8
ID1	3397	inhibitor of DNA binding 1, HLH protein
ID2	3398	inhibitor of DNA binding 2, HLH protein
ID3	3399	inhibitor of DNA binding 3, HLH protein
ID4	3400	inhibitor of DNA binding 4, HLH protein
IDE	3416	insulin degrading enzyme
IDH1	3417	isocitrate dehydrogenase 1 (NADP+)
IDS	3423	iduronate 2-sulfatase
IDUA	3425	iduronidase, alpha-L-
IFI16	3428	interferon gamma inducible protein 16
IFIT1	3434	interferon induced protein with tetratricopeptide repeats 1
IFNA1	3439	interferon, alpha 1
IFNAR1	3454	interferon alpha and beta receptor subunit 1
IFNB1	3456	interferon beta 1
IFNG	3458	interferon, gamma
IFNGR1	3459	interferon gamma receptor 1
IFNGR2	3460	interferon gamma receptor 2 (interferon gamma transducer 1)
IGF1	3479	insulin like growth factor 1
IGF1R	3480	insulin like growth factor 1 receptor
IGF2	3481	insulin like growth factor 2
IGF2R	3482	insulin like growth factor 2 receptor
IGFALS	3483	insulin like growth factor binding protein acid labile subunit
IGFBP1	3484	insulin like growth factor binding protein 1
IGFBP2	3485	insulin like growth factor binding protein 2
IGFBP3	3486	insulin like growth factor binding protein 3
IGFBP4	3487	insulin like growth factor binding protein 4
IGFBP5	3488	insulin like growth factor binding protein 5
IGFBP7	3490	insulin like growth factor binding protein 7
CYR61	3491	cysteine rich angiogenic inducer 61
IGH	3492	immunoglobulin heavy locus
RBPJ	3516	recombination signal binding protein for immunoglobulin kappa J region
IGL	3535	immunoglobulin lambda locus
IGSF1	3547	immunoglobulin superfamily member 1
IHH	3549	indian hedgehog
IKBKB	3551	inhibitor of kappa light polypeptide gene enhancer in B-cells, kinase beta
IL1A	3552	interleukin 1 alpha
IL1B	3553	interleukin 1 beta
IL1R1	3554	interleukin 1 receptor type 1
IL1RN	3557	interleukin 1 receptor antagonist
IL2	3558	interleukin 2
IL2RA	3559	interleukin 2 receptor subunit alpha
IL2RB	3560	interleukin 2 receptor subunit beta
IL2RG	3561	interleukin 2 receptor subunit gamma
IL3	3562	interleukin 3
IL3RA	3563	interleukin 3 receptor subunit alpha
IL4	3565	interleukin 4
IL4R	3566	interleukin 4 receptor
IL5	3567	interleukin 5
IL6	3569	interleukin 6
IL6R	3570	interleukin 6 receptor
IL6ST	3572	interleukin 6 signal transducer
IL7	3574	interleukin 7
IL7R	3575	interleukin 7 receptor
CXCL8	3576	C-X-C motif chemokine ligand 8
CXCR1	3577	C-X-C motif chemokine receptor 1
IL9	3578	interleukin 9
CXCR2	3579	C-X-C motif chemokine receptor 2
IL10	3586	interleukin 10
IL10RA	3587	interleukin 10 receptor subunit alpha
IL10RB	3588	interleukin 10 receptor subunit beta
IL11	3589	interleukin 11
IL12B	3593	interleukin 12B
IL13	3596	interleukin 13
IL13RA2	3598	interleukin 13 receptor subunit alpha 2
IL15	3600	interleukin 15
TNFRSF9	3604	tumor necrosis factor receptor superfamily member 9
IL17A	3605	interleukin 17A
IL18	3606	interleukin 18
ILF3	3609	interleukin enhancer binding factor 3
ILK	3611	integrin linked kinase
IDO1	3620	indoleamine 2,3-dioxygenase 1
ING1	3621	inhibitor of growth family member 1
ING2	3622	inhibitor of growth family member 2
INHA	3623	inhibin alpha
INHBB	3625	inhibin beta B
CXCL10	3627	C-X-C motif chemokine ligand 10
INPP5D	3635	inositol polyphosphate-5-phosphatase D
INPPL1	3636	inositol polyphosphate phosphatase like 1
INSL3	3640	insulin like 3
INSR	3643	insulin receptor
PDX1	3651	pancreatic and duodenal homeobox 1
IPP	3652	intracisternal A particle-promoted polypeptide
IRAK1	3654	interleukin 1 receptor associated kinase 1
IREB2	3658	iron responsive element binding protein 2
IRF1	3659	interferon regulatory factor 1
IRF3	3661	interferon regulatory factor 3
IRF4	3662	interferon regulatory factor 4
IRF5	3663	interferon regulatory factor 5
IRF7	3665	interferon regulatory factor 7
IRS1	3667	insulin receptor substrate 1
ISG20	3669	interferon stimulated exonuclease gene 20kDa
ISL1	3670	ISL LIM homeobox 1
ITGA1	3672	integrin subunit alpha 1
ITGA2	3673	integrin subunit alpha 2
ITGA2B	3674	integrin subunit alpha 2b
ITGA3	3675	integrin subunit alpha 3
ITGA4	3676	integrin subunit alpha 4
ITGA5	3678	integrin subunit alpha 5
ITGA7	3679	integrin subunit alpha 7
ITGAE	3682	integrin subunit alpha E
ITGAL	3683	integrin subunit alpha L
ITGAM	3684	integrin subunit alpha M
ITGAX	3687	integrin subunit alpha X
ITGB1	3688	integrin subunit beta 1
ITGB2	3689	integrin subunit beta 2
ITGB3	3690	integrin subunit beta 3
ITGB4	3691	integrin subunit beta 4
EIF6	3692	eukaryotic translation initiation factor 6
ITGB6	3694	integrin subunit beta 6
ITIH3	3699	inter-alpha-trypsin inhibitor heavy chain 3
ITIH4	3700	inter-alpha-trypsin inhibitor heavy chain family member 4
ITK	3702	IL2 inducible T-cell kinase
ITPA	3704	inosine triphosphatase
ITPR1	3708	inositol 1,4,5-trisphosphate receptor type 1
ITPR2	3709	inositol 1,4,5-trisphosphate receptor type 2
ITPR3	3710	inositol 1,4,5-trisphosphate receptor type 3
IVD	3712	isovaleryl-CoA dehydrogenase
JAK1	3716	Janus kinase 1
JAK2	3717	Janus kinase 2
JAK3	3718	Janus kinase 3
JUN	3725	jun proto-oncogene
JUNB	3726	jun B proto-oncogene
JUND	3727	jun D proto-oncogene
JUP	3728	junction plakoglobin
ANOS1	3730	anosmin 1
CD82	3732	CD82 molecule
KCNA1	3736	potassium voltage-gated channel subfamily A member 1
KCNA2	3737	potassium voltage-gated channel subfamily A member 2
KCNA3	3738	potassium voltage-gated channel subfamily A member 3
KCNA4	3739	potassium voltage-gated channel subfamily A member 4
KCNA5	3741	potassium voltage-gated channel subfamily A member 5
KCNB1	3745	potassium voltage-gated channel subfamily B member 1
KCNC1	3746	potassium voltage-gated channel subfamily C member 1
KCND2	3751	potassium voltage-gated channel subfamily D member 2
KCND3	3752	potassium voltage-gated channel subfamily D member 3
KCNE1	3753	potassium voltage-gated channel subfamily E regulatory subunit 1
KCNH2	3757	potassium voltage-gated channel subfamily H member 2
KCNJ2	3759	potassium voltage-gated channel subfamily J member 2
KCNJ4	3761	potassium voltage-gated channel subfamily J member 4
KCNJ8	3764	potassium voltage-gated channel subfamily J member 8
KCNJ10	3766	potassium voltage-gated channel subfamily J member 10
KCNJ11	3767	potassium voltage-gated channel subfamily J member 11
KCNJ12	3768	potassium voltage-gated channel subfamily J member 12
KCNJ14	3770	potassium voltage-gated channel subfamily J member 14
KCNK3	3777	potassium two pore domain channel subfamily K member 3
KCNMA1	3778	potassium calcium-activated channel subfamily M alpha 1
KCNN4	3783	potassium calcium-activated channel subfamily N member 4
KCNQ1	3784	potassium voltage-gated channel subfamily Q member 1
KCNQ2	3785	potassium voltage-gated channel subfamily Q member 2
KCNQ3	3786	potassium voltage-gated channel subfamily Q member 3
KCNS1	3787	potassium voltage-gated channel modifier subfamily S member 1
KCNS3	3790	potassium voltage-gated channel modifier subfamily S member 3
KDR	3791	kinase insert domain receptor
KIR2DL1	3802	killer cell immunoglobulin like receptor, two Ig domains and long cytoplasmic tail 1
KIR2DL3	3804	killer cell immunoglobulin like receptor, two Ig domains and long cytoplasmic tail 3
KIR2DL4	3805	killer cell immunoglobulin like receptor, two Ig domains and long cytoplasmic tail 4
KIR2DS1	3806	killer cell immunoglobulin like receptor, two Ig domains and short cytoplasmic tail 1
KIR2DS5	3810	killer cell immunoglobulin like receptor, two Ig domains and short cytoplasmic tail 5
KISS1	3814	KiSS-1 metastasis-suppressor
KIT	3815	KIT proto-oncogene receptor tyrosine kinase
KLRB1	3820	killer cell lectin like receptor B1
KLRC1	3821	killer cell lectin like receptor C1
KLRC2	3822	killer cell lectin like receptor C2
KLRD1	3824	killer cell lectin like receptor D1
KLC1	3831	kinesin light chain 1
KIF11	3832	kinesin family member 11
KIFC1	3833	kinesin family member C1
KPNA5	3841	karyopherin subunit alpha 5
TNPO1	3842	transportin 1
KRAS	3845	Kirsten rat sarcoma viral oncogene homolog
KRT14	3861	keratin 14
KRT19	3880	keratin 19
KRT31	3881	keratin 31
L1CAM	3897	L1 cell adhesion molecule
LAG3	3902	lymphocyte activating 3
LAMA2	3908	laminin subunit alpha 2
LAMA3	3909	laminin subunit alpha 3
LAMA5	3911	laminin subunit alpha 5
LAMB2	3913	laminin subunit beta 2
LAMB3	3914	laminin subunit beta 3
LAMP1	3916	lysosomal associated membrane protein 1
LAMP2	3920	lysosomal associated membrane protein 2
STMN1	3925	stathmin 1
LBP	3929	lipopolysaccharide binding protein
LBR	3930	lamin B receptor
LCAT	3931	lecithin-cholesterol acyltransferase
LCK	3932	LCK proto-oncogene, Src family tyrosine kinase
LCN2	3934	lipocalin 2
LCP2	3937	lymphocyte cytosolic protein 2
LDLR	3949	low density lipoprotein receptor
LEP	3952	leptin
LEPR	3953	leptin receptor
LGALS1	3956	lectin, galactoside-binding, soluble, 1
LGALS4	3960	lectin, galactoside-binding, soluble, 4
LHB	3972	luteinizing hormone beta polypeptide
LHCGR	3973	luteinizing hormone/choriogonadotropin receptor
LIF	3976	leukemia inhibitory factor
LIG4	3981	ligase IV, DNA, ATP-dependent
LIM2	3982	lens intrinsic membrane protein 2
LIMK1	3984	LIM domain kinase 1
LIPC	3990	lipase C, hepatic type
LIPE	3991	lipase E, hormone sensitive type
LMNA	4000	lamin A/C
LMNB1	4001	lamin B1
LMO1	4004	LIM domain only 1
LOR	4014	loricrin
LOX	4015	lysyl oxidase
LOXL1	4016	lysyl oxidase like 1
LOXL2	4017	lysyl oxidase like 2
LPA	4018	lipoprotein, Lp(a)
LPL	4023	lipoprotein lipase
LPO	4025	lactoperoxidase
LPP	4026	LIM domain containing preferred translocation partner in lipoma
LRP1	4035	LDL receptor related protein 1
LRP6	4040	LDL receptor related protein 6
LRP5	4041	LDL receptor related protein 5
LRPAP1	4043	LDL receptor related protein associated protein 1
LSP1	4046	lymphocyte-specific protein 1
LSS	4047	lanosterol synthase (2,3-oxidosqualene-lanosterol cyclase)
LTA	4049	lymphotoxin alpha
LTB	4050	lymphotoxin beta
CYP4F3	4051	cytochrome P450 family 4 subfamily F member 3
LTBP2	4053	latent transforming growth factor beta binding protein 2
LTBP3	4054	latent transforming growth factor beta binding protein 3
LTBR	4055	lymphotoxin beta receptor
LTF	4057	lactotransferrin
LUM	4060	lumican
LY6E	4061	lymphocyte antigen 6 complex, locus E
CD180	4064	CD180 molecule
LY75	4065	lymphocyte antigen 75
LYN	4067	LYN proto-oncogene, Src family tyrosine kinase
TACSTD2	4070	tumor-associated calcium signal transducer 2
TM4SF1	4071	transmembrane 4 L six family member 1
EPCAM	4072	epithelial cell adhesion molecule
NBR1	4077	neighbor of BRCA1 gene 1
MARCKS	4082	myristoylated alanine rich protein kinase C substrate
MXD1	4084	MAX dimerization protein 1
MAD2L1	4085	MAD2 mitotic arrest deficient-like 1 (yeast)
SMAD1	4086	SMAD family member 1
SMAD2	4087	SMAD family member 2
SMAD3	4088	SMAD family member 3
SMAD4	4089	SMAD family member 4
SMAD5	4090	SMAD family member 5
SMAD6	4091	SMAD family member 6
SMAD7	4092	SMAD family member 7
MAF	4094	v-maf avian musculoaponeurotic fibrosarcoma oncogene homolog
MAGEA2	4101	MAGE family member A2
MAGEA10	4109	MAGE family member A10
MAK	4117	male germ cell associated kinase
MAL	4118	mal T-cell differentiation protein
MAOA	4128	monoamine oxidase A
MAOB	4129	monoamine oxidase B
MAP1B	4131	microtubule associated protein 1B
MAP2	4133	microtubule associated protein 2
MAPT	4137	microtubule associated protein tau
MAS1	4142	MAS1 proto-oncogene, G protein-coupled receptor
MAT1A	4143	methionine adenosyltransferase 1A
MAT2A	4144	methionine adenosyltransferase 2A
MATK	4145	megakaryocyte-associated tyrosine kinase
MB	4151	myoglobin
MBL2	4153	mannose binding lectin 2
MBNL1	4154	muscleblind like splicing regulator 1
MBP	4155	myelin basic protein
MC1R	4157	melanocortin 1 receptor
MC3R	4159	melanocortin 3 receptor
MC4R	4160	melanocortin 4 receptor
MCAM	4162	melanoma cell adhesion molecule
MCC	4163	mutated in colorectal cancers
MCL1	4170	myeloid cell leukemia 1
MCM2	4171	minichromosome maintenance complex component 2
MCM6	4175	minichromosome maintenance complex component 6
CD46	4179	CD46 molecule
SMCP	4184	sperm mitochondria associated cysteine rich protein
MDH1	4190	malate dehydrogenase 1
MDH2	4191	malate dehydrogenase 2
MDK	4192	midkine (neurite growth-promoting factor 2)
MDM2	4193	MDM2 proto-oncogene
MDM4	4194	MDM4, p53 regulator
ME1	4199	malic enzyme 1, NADP(+)-dependent, cytosolic
ME2	4200	malic enzyme 2, NAD(+)-dependent, mitochondrial
MECP2	4204	methyl-CpG binding protein 2
MEF2A	4205	myocyte enhancer factor 2A
MEF2C	4208	myocyte enhancer factor 2C
MEF2D	4209	myocyte enhancer factor 2D
MEFV	4210	Mediterranean fever
MEIS1	4211	Meis homeobox 1
MAP3K1	4214	mitogen-activated protein kinase kinase kinase 1
MAP3K3	4215	mitogen-activated protein kinase kinase kinase 3
MAP3K4	4216	mitogen-activated protein kinase kinase kinase 4
MAP3K5	4217	mitogen-activated protein kinase kinase kinase 5
RAB8A	4218	RAB8A, member RAS oncogene family
MEN1	4221	menin 1
MEOX2	4223	mesenchyme homeobox 2
MEST	4232	mesoderm specific transcript
MET	4233	MET proto-oncogene, receptor tyrosine kinase
MFAP2	4237	microfibrillar associated protein 2
MFGE8	4240	milk fat globule-EGF factor 8 protein
MGAT1	4245	mannosyl (alpha-1,3-)-glycoprotein beta-1,2-N-acetylglucosaminyltransferase
MGAT5	4249	mannosyl (alpha-1,6-)-glycoprotein beta-1,6-N-acetyl-glucosaminyltransferase
SCGB2A2	4250	secretoglobin family 2A member 2
MGMT	4255	O-6-methylguanine-DNA methyltransferase
MGP	4256	matrix Gla protein
MGST1	4257	microsomal glutathione S-transferase 1
MGST2	4258	microsomal glutathione S-transferase 2
CIITA	4261	class II, major histocompatibility complex, transactivator
MICB	4277	MHC class I polypeptide-related sequence B
MID1	4281	midline 1
MIF	4282	macrophage migration inhibitory factor (glycosylation-inhibiting factor)
CXCL9	4283	C-X-C motif chemokine ligand 9
MIP	4284	major intrinsic protein of lens fiber
MITF	4286	microphthalmia-associated transcription factor
ATXN3	4287	ataxin 3
MKI67	4288	marker of proliferation Ki-67
MLH1	4292	mutL homolog 1
MLN	4295	motilin
KMT2A	4297	lysine methyltransferase 2A
FOXO4	4303	forkhead box O4
MME	4311	membrane metallo-endopeptidase
MMP1	4312	matrix metallopeptidase 1
MMP2	4313	matrix metallopeptidase 2
MMP3	4314	matrix metallopeptidase 3
MMP7	4316	matrix metallopeptidase 7
MMP8	4317	matrix metallopeptidase 8
MMP9	4318	matrix metallopeptidase 9
MMP12	4321	matrix metallopeptidase 12
MMP13	4322	matrix metallopeptidase 13
MMP14	4323	matrix metallopeptidase 14
MNDA	4332	myeloid cell nuclear differentiation antigen
MNT	4335	MAX network transcriptional repressor
MOCS1	4337	molybdenum cofactor synthesis 1
MOG	4340	myelin oligodendrocyte glycoprotein
CD200	4345	CD200 molecule
MPG	4350	N-methylpurine DNA glycosylase
MPI	4351	mannose phosphate isomerase
MPL	4352	MPL proto-oncogene, thrombopoietin receptor
MPO	4353	myeloperoxidase
MPST	4357	mercaptopyruvate sulfurtransferase
MPV17	4358	MPV17, mitochondrial inner membrane protein
MPZ	4359	myelin protein zero
MRC1	4360	mannose receptor, C type 1
MRE11A	4361	MRE11 homolog A, double strand break repair nuclease
ABCC1	4363	ATP binding cassette subfamily C member 1
MSH2	4436	mutS homolog 2
MSH3	4437	mutS homolog 3
MSMB	4477	microseminoprotein, beta-
MSR1	4481	macrophage scavenger receptor 1
MSRA	4482	methionine sulfoxide reductase A
MST1	4485	macrophage stimulating 1
MSX2	4488	msh homeobox 2
MT1A	4489	metallothionein 1A
MT1H	4496	metallothionein 1H
MT2A	4502	metallothionein 2A
MT3	4504	metallothionein 3
MTAP	4507	methylthioadenosine phosphorylase
ATP6	4508	ATP synthase F0 subunit 6
COX1	4512	cytochrome c oxidase subunit I
COX2	4513	cytochrome c oxidase subunit II
COX3	4514	cytochrome c oxidase III
CYTB	4519	cytochrome b
MTF1	4520	metal-regulatory transcription factor 1
NUDT1	4521	nudix hydrolase 1
MTHFR	4524	methylenetetrahydrofolate reductase (NAD(P)H)
MTM1	4534	myotubularin 1
ND1	4535	NADH dehydrogenase, subunit 1 (complex I)
ND2	4536	MTND2
ND3	4537	NADH dehydrogenase, subunit 3 (complex I)
ND4	4538	NADH dehydrogenase, subunit 4 (complex I)
ND5	4540	NADH dehydrogenase, subunit 5 (complex I)
ND6	4541	NADH dehydrogenase, subunit 6 (complex I)
MTTP	4547	microsomal triglyceride transfer protein
MTR	4548	5-methyltetrahydrofolate-homocysteine methyltransferase
MUC1	4582	mucin 1, cell surface associated
MUC2	4583	mucin 2, oligomeric mucus/gel-forming
MUC4	4585	mucin 4, cell surface associated
MUC5AC	4586	mucin 5AC, oligomeric mucus/gel-forming
MUC6	4588	mucin 6, oligomeric mucus/gel-forming
MUC7	4589	mucin 7, secreted
MUT	4594	methylmalonyl-CoA mutase
MUTYH	4595	mutY DNA glycosylase
MVD	4597	mevalonate diphosphate decarboxylase
MX1	4599	MX dynamin like GTPase 1
MX2	4600	MX dynamin like GTPase 2
MXI1	4601	MAX interactor 1, dimerization protein
MYB	4602	MYB proto-oncogene, transcription factor
MYBL2	4605	MYB proto-oncogene like 2
MYBPC3	4607	myosin binding protein C, cardiac
MYC	4609	v-myc avian myelocytomatosis viral oncogene homolog
MYCL	4610	v-myc avian myelocytomatosis viral oncogene lung carcinoma derived homolog
MYCN	4613	v-myc avian myelocytomatosis viral oncogene neuroblastoma derived homolog
MYD88	4615	myeloid differentiation primary response 88
GADD45B	4616	growth arrest and DNA damage inducible beta
MYF5	4617	myogenic factor 5
MYF6	4618	myogenic factor 6
MYH3	4621	myosin, heavy chain 3, skeletal muscle, embryonic
MYH4	4622	myosin, heavy chain 4, skeletal muscle
MYH6	4624	myosin, heavy chain 6, cardiac muscle, alpha
MYH9	4627	myosin, heavy chain 9, non-muscle
MYL2	4633	myosin light chain 2
MYL3	4634	myosin light chain 3
MYO5A	4644	myosin VA
MYO5B	4645	myosin VB
MYO7A	4647	myosin VIIA
MYO10	4651	myosin X
MYOC	4653	myocilin
MYOD1	4654	myogenic differentiation 1
MYOG	4656	myogenin (myogenic factor 4)
PPP1R12A	4659	protein phosphatase 1 regulatory subunit 12A
MYT1	4661	myelin transcription factor 1
NACA	4666	nascent polypeptide-associated complex alpha subunit
NAGA	4668	N-acetylgalactosaminidase, alpha-
NAGLU	4669	N-acetylglucosaminidase, alpha
NAIP	4671	NLR family, apoptosis inhibitory protein
NAP1L3	4675	nucleosome assembly protein 1 like 3
NARS	4677	asparaginyl-tRNA synthetase
NASP	4678	nuclear autoantigenic sperm protein
NBN	4683	nibrin
NCAM1	4684	neural cell adhesion molecule 1
NCF2	4688	neutrophil cytosolic factor 2
NCL	4691	nucleolin
NDP	4693	Norrie disease (pseudoglioma)
NDUFA3	4696	NADH:ubiquinone oxidoreductase subunit A3
NDUFA8	4702	NADH:ubiquinone oxidoreductase subunit A8
NDUFB5	4711	NADH:ubiquinone oxidoreductase subunit B5
NDUFB6	4712	NADH:ubiquinone oxidoreductase subunit B6
NDUFS4	4724	NADH:ubiquinone oxidoreductase subunit S4
NEDD4	4734	neural precursor cell expressed, developmentally down-regulated 4, E3 ubiquitin protein ligase
NEDD8	4738	neural precursor cell expressed, developmentally down-regulated 8
NEDD9	4739	neural precursor cell expressed, developmentally down-regulated 9
NEFM	4741	neurofilament, medium polypeptide
NEFL	4747	neurofilament, light polypeptide
NEK2	4751	NIMA related kinase 2
NEU2	4759	neuraminidase 2 (cytosolic sialidase)
NEUROD1	4760	neuronal differentiation 1
NEUROD2	4761	neuronal differentiation 2
NEUROG1	4762	neurogenin 1
NF1	4763	neurofibromin 1
NF2	4771	neurofibromin 2 (merlin)
NFATC1	4772	nuclear factor of activated T-cells 1
NFATC2	4773	nuclear factor of activated T-cells 2
NFATC3	4775	nuclear factor of activated T-cells 3
NFATC4	4776	nuclear factor of activated T-cells 4
NFE2	4778	nuclear factor, erythroid 2
NFE2L2	4780	nuclear factor, erythroid 2 like 2
NFIC	4782	nuclear factor I/C (CCAAT-binding transcription factor)
NFIL3	4783	nuclear factor, interleukin 3 regulated
NFKB1	4790	nuclear factor of kappa light polypeptide gene enhancer in B-cells 1
NFKB2	4791	nuclear factor of kappa light polypeptide gene enhancer in B-cells 2
NFYA	4800	nuclear transcription factor Y subunit alpha
NFYB	4801	nuclear transcription factor Y subunit beta
NGF	4803	nerve growth factor
NGFR	4804	nerve growth factor receptor
NHLH1	4807	nescient helix-loop-helix 1
SNU13	4809	SNU13 homolog, small nuclear ribonucleoprotein (U4/U6.U5)
NINJ1	4814	ninjurin 1
NINJ2	4815	ninjurin 2
NKX3-1	4824	NK3 homeobox 1
NMB	4828	neuromedin B
NME1	4830	NME/NM23 nucleoside diphosphate kinase 1
NQO2	4835	NAD(P)H quinone dehydrogenase 2
NNMT	4837	nicotinamide N-methyltransferase
NOP2	4839	NOP2 nucleolar protein
NONO	4841	non-POU domain containing, octamer-binding
NOS1	4842	nitric oxide synthase 1
NOS2	4843	nitric oxide synthase 2
NOS3	4846	nitric oxide synthase 3
CNOT3	4849	CCR4-NOT transcription complex subunit 3
NOTCH1	4851	notch 1
NPY	4852	neuropeptide Y
NOTCH2	4853	notch 2
NOTCH3	4854	notch 3
NOTCH4	4855	notch 4
NOV	4856	nephroblastoma overexpressed
NOVA1	4857	neuro-oncological ventral antigen 1
PNP	4860	purine nucleoside phosphorylase
NPAT	4863	nuclear protein, co-activator of histone transcription
NPC1	4864	Niemann-Pick disease, type C1
NPM1	4869	nucleophosmin (nucleolar phosphoprotein B23, numatrin)
NT3	4877	3'-nucleotidase
NPPA	4878	natriuretic peptide A
NPPB	4879	natriuretic peptide B
NPR1	4881	natriuretic peptide receptor 1
NPR3	4883	natriuretic peptide receptor 3
NPTX2	4885	neuronal pentraxin 2
NPY2R	4887	neuropeptide Y receptor Y2
SLC11A2	4891	solute carrier family 11 member 2
NRAP	4892	nebulin related anchoring protein
NRAS	4893	neuroblastoma RAS viral (v-ras) oncogene homolog
NRF1	4899	nuclear respiratory factor 1
NRGN	4900	neurogranin
NRL	4901	neural retina leucine zipper
NRTN	4902	neurturin
YBX1	4904	Y-box binding protein 1
NT5E	4907	5'-nucleotidase ecto
NTF3	4908	neurotrophin 3
NTF4	4909	neurotrophin 4
NTHL1	4913	nth-like DNA glycosylase 1
NTRK1	4914	neurotrophic tyrosine kinase, receptor, type 1
NTRK2	4915	neurotrophic tyrosine kinase receptor type 2
NTRK3	4916	neurotrophic tyrosine kinase, receptor, type 3
DDR2	4921	discoidin domain receptor tyrosine kinase 2
NTS	4922	neurotensin
NUCB2	4925	nucleobindin 2
NUP98	4928	nucleoporin 98kDa
NR4A2	4929	nuclear receptor subfamily 4 group A member 2
OAS3	4940	2'-5'-oligoadenylate synthetase 3
OCA2	4948	OCA2 melanosomal transmembrane protein
ODC1	4953	ornithine decarboxylase 1
OMD	4958	osteomodulin
OGG1	4968	8-oxoguanine DNA glycosylase
OLR1	4973	oxidized low density lipoprotein receptor 1
OMG	4974	oligodendrocyte myelin glycoprotein
OMP	4975	olfactory marker protein
OPA1	4976	OPA1, mitochondrial dynamin like GTPase
TNFRSF11B	4982	tumor necrosis factor receptor superfamily member 11b
OPRM1	4988	opioid receptor, mu 1
SIX6	4990	SIX homeobox 6
ORC1	4998	origin recognition complex subunit 1
SLC22A18	5002	solute carrier family 22 member 18
OSM	5008	oncostatin M
OTX1	5013	orthodenticle homeobox 1
OTX2	5015	orthodenticle homeobox 2
OXA1L	5018	oxidase (cytochrome c) assembly 1-like
OXT	5020	oxytocin/neurophysin I prepropeptide
OXTR	5021	oxytocin receptor
P2RX1	5023	purinergic receptor P2X 1
P2RX3	5024	purinergic receptor P2X 3
P2RX4	5025	purinergic receptor P2X 4
P2RX7	5027	purinergic receptor P2X 7
P2RY1	5028	purinergic receptor P2Y1
P2RY2	5029	purinergic receptor P2Y2
P2RY6	5031	pyrimidinergic receptor P2Y6
P2RY11	5032	purinergic receptor P2Y11
FURIN	5045	furin, paired basic amino acid cleaving enzyme
PAEP	5047	progestagen associated endometrial protein
PAFAH1B1	5048	platelet activating factor acetylhydrolase 1b regulatory subunit 1
PRDX1	5052	peroxiredoxin 1
SERPINE1	5054	serpin peptidase inhibitor, clade E (nexin, plasminogen activator inhibitor type 1), member 1
SERPINB2	5055	serpin peptidase inhibitor, clade B (ovalbumin), member 2
PAK1	5058	p21 protein (Cdc42/Rac)-activated kinase 1
PAK2	5062	p21 protein (Cdc42/Rac)-activated kinase 2
REG3A	5068	regenerating family member 3 alpha
PAPPA	5069	pappalysin 1
PARK2	5071	parkin RBR E3 ubiquitin protein ligase
PAWR	5074	pro-apoptotic WT1 regulator
PAX1	5075	paired box 1
PAX2	5076	paired box 2
PAX3	5077	paired box 3
PAX4	5078	paired box 4
PAX5	5079	paired box 5
PAX6	5080	paired box 6
PAX7	5081	paired box 7
PAX9	5083	paired box 9
PBX1	5087	pre-B-cell leukemia homeobox 1
PCBP2	5094	poly(rC) binding protein 2
PCK1	5105	phosphoenolpyruvate carboxykinase 1
PCK2	5106	phosphoenolpyruvate carboxykinase 2, mitochondrial
PCMT1	5110	protein-L-isoaspartate (D-aspartate) O-methyltransferase
PCNA	5111	proliferating cell nuclear antigen
PDC	5132	phosducin
PDCD1	5133	programmed cell death 1
PDE1A	5136	phosphodiesterase 1A
PDE1C	5137	phosphodiesterase 1C
PDE2A	5138	phosphodiesterase 2A
PDE3A	5139	phosphodiesterase 3A
PDE3B	5140	phosphodiesterase 3B
PDE4A	5141	phosphodiesterase 4A
PDE4B	5142	phosphodiesterase 4B
PDE4C	5143	phosphodiesterase 4C
PDE4D	5144	phosphodiesterase 4D
PDE7A	5150	phosphodiesterase 7A
PDE8A	5151	phosphodiesterase 8A
PDGFA	5154	platelet derived growth factor subunit A
PDGFB	5155	platelet derived growth factor subunit B
PDGFRA	5156	platelet derived growth factor receptor alpha
PDE6B	5158	phosphodiesterase 6B
PDGFRB	5159	platelet derived growth factor receptor beta
PDK1	5163	pyruvate dehydrogenase kinase 1
PDK3	5165	pyruvate dehydrogenase kinase 3
PDK4	5166	pyruvate dehydrogenase kinase 4
ENPP1	5167	ectonucleotide pyrophosphatase/phosphodiesterase 1
ENPP2	5168	ectonucleotide pyrophosphatase/phosphodiesterase 2
ENPP3	5169	ectonucleotide pyrophosphatase/phosphodiesterase 3
SLC26A4	5172	solute carrier family 26 member 4
PDYN	5173	prodynorphin
PECAM1	5175	platelet/endothelial cell adhesion molecule 1
SERPINF1	5176	serpin peptidase inhibitor, clade F (alpha-2 antiplasmin, pigment epithelium derived factor), member 1
PENK	5179	proenkephalin
PEPC	5183	peptidase C
PER1	5187	period circadian clock 1
PEX6	5190	peroxisomal biogenesis factor 6
PF4	5196	platelet factor 4
PFAS	5198	phosphoribosylformylglycinamidine synthase
CFP	5199	complement factor properdin
PFDN1	5201	prefoldin subunit 1
PFDN5	5204	prefoldin subunit 5
PFKFB3	5209	6-phosphofructo-2-kinase/fructose-2,6-biphosphatase 3
VIT	5212	vitrin
PFKM	5213	phosphofructokinase, muscle
PGAM1	5223	phosphoglycerate mutase 1
PGC	5225	progastricsin (pepsinogen C)
PGD	5226	phosphogluconate dehydrogenase
PGF	5228	placental growth factor
PGK1	5230	phosphoglycerate kinase 1
PGM1	5236	phosphoglucomutase 1
PGR	5241	progesterone receptor
ABCB1	5243	ATP binding cassette subfamily B member 1
ABCB4	5244	ATP binding cassette subfamily B member 4
PHB	5245	prohibitin
SLC25A3	5250	solute carrier family 25 member 3
PHEX	5251	phosphate regulating endopeptidase homolog, X-linked
SERPINA1	5265	serpin peptidase inhibitor, clade A (alpha-1 antiproteinase, antitrypsin), member 1
PI3	5266	peptidase inhibitor 3
SERPINA4	5267	serpin peptidase inhibitor, clade A (alpha-1 antiproteinase, antitrypsin), member 4
SERPINE2	5270	serpin peptidase inhibitor, clade E (nexin, plasminogen activator inhibitor type 1), member 2
PIGA	5277	phosphatidylinositol glycan anchor biosynthesis class A
PIGF	5281	phosphatidylinositol glycan anchor biosynthesis class F
PIGR	5284	polymeric immunoglobulin receptor
PIK3C2A	5286	phosphatidylinositol-4-phosphate 3-kinase catalytic subunit type 2 alpha
PIK3C2G	5288	phosphatidylinositol-4-phosphate 3-kinase catalytic subunit type 2 gamma
PIK3C3	5289	phosphatidylinositol 3-kinase catalytic subunit type 3
PIK3CA	5290	phosphatidylinositol-4,5-bisphosphate 3-kinase catalytic subunit alpha
PIK3CB	5291	phosphatidylinositol-4,5-bisphosphate 3-kinase catalytic subunit beta
PIM1	5292	Pim-1 proto-oncogene, serine/threonine kinase
PIK3CD	5293	phosphatidylinositol-4,5-bisphosphate 3-kinase catalytic subunit delta
PIK3CG	5294	phosphatidylinositol-4,5-bisphosphate 3-kinase catalytic subunit gamma
PIK3R1	5295	phosphoinositide-3-kinase regulatory subunit 1
PIK3R2	5296	phosphoinositide-3-kinase regulatory subunit 2
PIN1	5300	peptidylprolyl cis/trans isomerase, NIMA-interacting 1
PITX1	5307	paired like homeodomain 1
PITX2	5308	paired like homeodomain 2
PITX3	5309	paired like homeodomain 3
PKD1	5310	polycystin 1, transient receptor potential channel interacting
PKD2	5311	polycystin 2, transient receptor potential cation channel
PKM	5315	pyruvate kinase, muscle
PKNOX1	5316	PBX/knotted 1 homeobox 1
PLA2G1B	5319	phospholipase A2 group IB
PLA2G2A	5320	phospholipase A2 group IIA
PLA2G4A	5321	phospholipase A2 group IVA
PLAG1	5324	PLAG1 zinc finger
PLAGL1	5325	PLAG1 like zinc finger 1
PLAT	5327	plasminogen activator, tissue type
PLAU	5328	plasminogen activator, urokinase
PLAUR	5329	plasminogen activator, urokinase receptor
PLCB4	5332	phospholipase C beta 4
PLCG2	5336	phospholipase C gamma 2
PLD1	5337	phospholipase D1
PLD2	5338	phospholipase D2
PLEC	5339	plectin
PLG	5340	plasminogen
PLK1	5347	polo like kinase 1
PLN	5350	phospholamban
PLP1	5354	proteolipid protein 1
PLSCR1	5359	phospholipid scramblase 1
PLTP	5360	phospholipid transfer protein
PML	5371	promyelocytic leukemia
PMM2	5373	phosphomannomutase 2
PMP22	5376	peripheral myelin protein 22
PRRX1	5396	paired related homeobox 1
PNMT	5409	phenylethanolamine N-methyltransferase
PNN	5411	pinin, desmosome associated protein
POLA1	5422	polymerase (DNA) alpha 1, catalytic subunit
POLB	5423	polymerase (DNA) beta
POLD1	5424	polymerase (DNA) delta 1, catalytic subunit
POLG	5428	polymerase (DNA) gamma, catalytic subunit
POLR2B	5431	polymerase (RNA) II subunit B
POMC	5443	proopiomelanocortin
PON1	5444	paraoxonase 1
POR	5447	cytochrome p450 oxidoreductase
POU1F1	5449	POU class 1 homeobox 1
POU2F1	5451	POU class 2 homeobox 1
POU2F2	5452	POU class 2 homeobox 2
POU3F2	5454	POU class 3 homeobox 2
POU3F3	5455	POU class 3 homeobox 3
POU3F4	5456	POU class 3 homeobox 4
POU4F1	5457	POU class 4 homeobox 1
POU5F1	5460	POU class 5 homeobox 1
PPARA	5465	peroxisome proliferator activated receptor alpha
PPARD	5467	peroxisome proliferator activated receptor delta
PPARG	5468	peroxisome proliferator activated receptor gamma
MED1	5469	mediator complex subunit 1
PPBP	5473	pro-platelet basic protein
CTSA	5476	cathepsin A
PPID	5481	peptidylprolyl isomerase D
PPL	5493	periplakin
PPM1B	5495	protein phosphatase, Mg2+/Mn2+ dependent 1B
PPP1CA	5499	protein phosphatase 1 catalytic subunit alpha
PPP1CC	5501	protein phosphatase 1 catalytic subunit gamma
PPP2R2B	5521	protein phosphatase 2 regulatory subunit B, beta
PPP2R4	5524	protein phosphatase 2A regulatory subunit 4
PPP3CA	5530	protein phosphatase 3 catalytic subunit alpha
PPP3R1	5534	protein phosphatase 3 regulatory subunit B, alpha
PPT1	5538	palmitoyl-protein thioesterase 1
PPY	5539	pancreatic polypeptide
PRB1	5542	proline-rich protein BstNI subfamily 1
PRCP	5547	prolylcarboxypeptidase
PRELP	5549	proline/arginine-rich end leucine-rich repeat protein
PRKAA1	5562	protein kinase AMP-activated catalytic subunit alpha 1
PRKAA2	5563	protein kinase AMP-activated catalytic subunit alpha 2
PRKAB1	5564	protein kinase AMP-activated non-catalytic subunit beta 1
PRKACA	5566	protein kinase cAMP-activated catalytic subunit alpha
PRKAR1A	5573	protein kinase cAMP-dependent type I regulatory subunit alpha
PRKAR2A	5576	protein kinase cAMP-dependent type II regulatory subunit alpha
PRKCA	5578	protein kinase C alpha
PRKCB	5579	protein kinase C beta
PRKCD	5580	protein kinase C delta
PRKCG	5582	protein kinase C gamma
PRKCH	5583	protein kinase C eta
PRKCSH	5589	protein kinase C substrate 80K-H
PRKCZ	5590	protein kinase C zeta
PRKDC	5591	protein kinase, DNA-activated, catalytic polypeptide
PRKG1	5592	protein kinase, cGMP-dependent, type I
MAPK1	5594	mitogen-activated protein kinase 1
MAPK3	5595	mitogen-activated protein kinase 3
MAPK4	5596	mitogen-activated protein kinase 4
MAPK6	5597	mitogen-activated protein kinase 6
MAPK7	5598	mitogen-activated protein kinase 7
MAPK8	5599	mitogen-activated protein kinase 8
MAPK11	5600	mitogen-activated protein kinase 11
MAPK9	5601	mitogen-activated protein kinase 9
MAP2K1	5604	mitogen-activated protein kinase kinase 1
MAP2K2	5605	mitogen-activated protein kinase kinase 2
MAP2K3	5606	mitogen-activated protein kinase kinase 3
MAP2K6	5608	mitogen-activated protein kinase kinase 6
MAP2K7	5609	mitogen-activated protein kinase kinase 7
PRL	5617	prolactin
PRLR	5618	prolactin receptor
PRNP	5621	prion protein
PROC	5624	protein C, inactivator of coagulation factors Va and VIIIa
PRODH	5625	proline dehydrogenase (oxidase) 1
PROP1	5626	PROP paired-like homeobox 1
PROX1	5629	prospero homeobox 1
PRPH	5630	peripherin
PRSS3	5646	protease, serine 3
MASP1	5648	mannan binding lectin serine peptidase 1
RELN	5649	reelin
HTRA1	5654	HtrA serine peptidase 1
KLK10	5655	kallikrein related peptidase 10
PSAP	5660	prosaposin
PSD	5662	pleckstrin and Sec7 domain containing
PSEN1	5663	presenilin 1
PSEN2	5664	presenilin 2
PSMA6	5687	proteasome subunit alpha 6
PSMB1	5689	proteasome subunit beta 1
PSMB5	5693	proteasome subunit beta 5
PSMB6	5694	proteasome subunit beta 6
PSMB8	5696	proteasome subunit beta 8
PYY	5697	peptide YY
PSMB9	5698	proteasome subunit beta 9
PSMC1	5700	proteasome 26S subunit, ATPase 1
PSMC6	5706	proteasome 26S subunit, ATPase 6
PSMD4	5710	proteasome 26S subunit, non-ATPase 4
PSMD5	5711	proteasome 26S subunit, non-ATPase 5
PSMD9	5715	proteasome 26S subunit, non-ATPase 9
PSMD11	5717	proteasome 26S subunit, non-ATPase 11
PTCH1	5727	patched 1
PTEN	5728	phosphatase and tensin homolog
PTGDS	5730	prostaglandin D2 synthase
PTGER2	5732	prostaglandin E receptor 2
PTGIS	5740	prostaglandin I2 (prostacyclin) synthase
PTGS1	5742	prostaglandin-endoperoxide synthase 1
PTGS2	5743	prostaglandin-endoperoxide synthase 2
PTHLH	5744	parathyroid hormone-like hormone
PTH1R	5745	parathyroid hormone 1 receptor
PTH2R	5746	parathyroid hormone 2 receptor
PTK2	5747	protein tyrosine kinase 2
PTK7	5754	protein tyrosine kinase 7 (inactive)
PTMS	5763	parathymosin
PTN	5764	pleiotrophin
PTPN1	5770	protein tyrosine phosphatase, non-receptor type 1
PTPN6	5777	protein tyrosine phosphatase, non-receptor type 6
PTPN11	5781	protein tyrosine phosphatase, non-receptor type 11
PTPRC	5788	protein tyrosine phosphatase, receptor type C
PTPRF	5792	protein tyrosine phosphatase, receptor type F
PTPRJ	5795	protein tyrosine phosphatase, receptor type J
PTPRN	5798	protein tyrosine phosphatase, receptor type N
PTPRO	5800	protein tyrosine phosphatase, receptor type O
PTPRZ1	5803	protein tyrosine phosphatase, receptor type Z1
PTS	5805	6-pyruvoyltetrahydropterin synthase
PTX3	5806	pentraxin 3
RAD1	5810	RAD1 checkpoint DNA exonuclease
PURA	5813	purine-rich element binding protein A
PVR	5817	poliovirus receptor
NECTIN1	5818	nectin cell adhesion molecule 1
NECTIN2	5819	nectin cell adhesion molecule 2
PXN	5829	paxillin
PYCR1	5831	pyrroline-5-carboxylate reductase 1
PZP	5858	pregnancy-zone protein
RAB1A	5861	RAB1A, member RAS oncogene family
RGL2	5863	ral guanine nucleotide dissociation stimulator like 2
RAB3A	5864	RAB3A, member RAS oncogene family
RAB4A	5867	RAB4A, member RAS oncogene family
RAB5A	5868	RAB5A, member RAS oncogene family
RAB27A	5873	RAB27A, member RAS oncogene family
RAB27B	5874	RAB27B, member RAS oncogene family
RABIF	5877	RAB interacting factor
RAC1	5879	ras-related C3 botulinum toxin substrate 1 (rho family, small GTP binding protein Rac1)
RAC2	5880	ras-related C3 botulinum toxin substrate 2 (rho family, small GTP binding protein Rac2)
RAC3	5881	ras-related C3 botulinum toxin substrate 3 (rho family, small GTP binding protein Rac3)
RAD9A	5883	RAD9 checkpoint clamp component A
RAD17	5884	RAD17 checkpoint clamp loader component
RAD21	5885	RAD21 cohesin complex component
RAD23B	5887	RAD23 homolog B, nucleotide excision repair protein
RAD51	5888	RAD51 recombinase
RAD51C	5889	RAD51 paralog C
RAD52	5893	RAD52 homolog, DNA repair protein
RAF1	5894	Raf-1 proto-oncogene, serine/threonine kinase
RAG1	5896	recombination activating gene 1
RAG2	5897	recombination activating gene 2
RALA	5898	v-ral simian leukemia viral oncogene homolog A (ras related)
RALGDS	5900	ral guanine nucleotide dissociation stimulator
RAN	5901	RAN, member RAS oncogene family
RANBP1	5902	RAN binding protein 1
RANBP2	5903	RAN binding protein 2
RAP1A	5906	RAP1A, member of RAS oncogene family
RAP2A	5911	RAP2A, member of RAS oncogene family
RARA	5914	retinoic acid receptor alpha
RARB	5915	retinoic acid receptor beta
RARG	5916	retinoic acid receptor gamma
RARS	5917	arginyl-tRNA synthetase
RARRES1	5918	retinoic acid receptor responder 1
RARRES3	5920	retinoic acid receptor responder 3
RASA1	5921	RAS p21 protein activator 1
RASGRF1	5923	Ras protein specific guanine nucleotide releasing factor 1
RB1	5925	retinoblastoma 1
RBBP4	5928	retinoblastoma binding protein 4
RBBP5	5929	retinoblastoma binding protein 5
RBBP8	5932	retinoblastoma binding protein 8
RBL1	5933	retinoblastoma-like 1
RBL2	5934	retinoblastoma-like 2
RBM3	5935	RNA binding motif (RNP1, RRM) protein 3
RBP1	5947	retinol binding protein 1
RBP2	5948	retinol binding protein 2
RBP4	5950	retinol binding protein 4
RECQL	5965	RecQ like helicase
REL	5966	v-rel avian reticuloendotheliosis viral oncogene homolog
REG1A	5967	regenerating family member 1 alpha
RELA	5970	v-rel avian reticuloendotheliosis viral oncogene homolog A
RELB	5971	v-rel avian reticuloendotheliosis viral oncogene homolog B
REN	5972	renin
UPF1	5976	UPF1, RNA helicase and ATPase
REST	5978	RE1 silencing transcription factor
RET	5979	ret proto-oncogene
REV3L	5980	REV3 like, DNA directed polymerase zeta catalytic subunit
RFC1	5981	replication factor C subunit 1
TRIM27	5987	tripartite motif containing 27
RGR	5995	retinal G protein coupled receptor
RGS2	5997	regulator of G-protein signaling 2
RGS4	5999	regulator of G-protein signaling 4
RGS10	6001	regulator of G-protein signaling 10
RHAG	6005	Rh-associated glycoprotein
RHD	6007	Rh blood group D antigen
RHEB	6009	Ras homolog enriched in brain
RHO	6010	rhodopsin
GRK1	6011	G protein-coupled receptor kinase 1
RLN1	6013	relaxin 1
RING1	6015	ring finger protein 1
RIT1	6016	Ras-like without CAAX 1
RNASE1	6035	ribonuclease A family member 1, pancreatic
RNASE2	6036	ribonuclease A family member 2
RNASE3	6037	ribonuclease A family member 3
RNASEL	6041	ribonuclease L
RNF2	6045	ring finger protein 2
RNF4	6047	ring finger protein 4
ROCK1	6093	Rho associated coiled-coil containing protein kinase 1
RORA	6095	RAR related orphan receptor A
RP9	6100	retinitis pigmentosa 9 (autosomal dominant)
RP1	6101	retinitis pigmentosa 1 (autosomal dominant)
RP2	6102	retinitis pigmentosa 2 (X-linked recessive)
RPA1	6117	replication protein A1
RPE	6120	ribulose-5-phosphate-3-epimerase
RPE65	6121	retinal pigment epithelium-specific protein 65kDa
RPL3	6122	ribosomal protein L3
RPL11	6135	ribosomal protein L11
RPL17	6139	ribosomal protein L17
RPL21	6144	ribosomal protein L21
RPL28	6158	ribosomal protein L28
RPL29	6159	ribosomal protein L29
RPLP1	6176	ribosomal protein lateral stalk subunit P1
MRPL12	6182	mitochondrial ribosomal protein L12
RPS6	6194	ribosomal protein S6
RPS6KA1	6195	ribosomal protein S6 kinase A1
RPS6KB1	6198	ribosomal protein S6 kinase B1
RPS9	6203	ribosomal protein S9
RPS13	6207	ribosomal protein S13
RPS15	6209	ribosomal protein S15
RPS18	6222	ribosomal protein S18
RPS19	6223	ribosomal protein S19
RPS27	6232	ribosomal protein S27
RRM2	6241	ribonucleotide reductase regulatory subunit M2
RS1	6247	retinoschisin 1
RYK	6259	receptor-like tyrosine kinase
RYR1	6261	ryanodine receptor 1
RYR2	6262	ryanodine receptor 2
RYR3	6263	ryanodine receptor 3
S12	6268	surface antigen (X-linked) 3
S100A1	6271	S100 calcium binding protein A1
S100A4	6275	S100 calcium binding protein A4
[truncated: 2,228 more rows]
