# Supplementary material for: New approach to generating insights for aging research based on literature mining and knowledge integration
Source: PLoS One. 2017 Aug 17;12(8):e0183534. doi: 10.1371/journal.pone.0183534 (PMC5560588; doi:10.1371/journal.pone.0183534)
Supplement: S2 Table — (XLSX) [file pone.0183534.s002.xlsx]

## Sheet: w45sa_relg7416_table
Gene	Entrez Gene ID	Description
A2M	2	alpha-2-macroglobulin
NAT1	9	N-acetyltransferase 1 (arylamine N-acetyltransferase)
NAT2	10	N-acetyltransferase 2 (arylamine N-acetyltransferase)
SERPINA3	12	serpin peptidase inhibitor, clade A (alpha-1 antiproteinase, antitrypsin), member 3
AAMP	14	angio associated migratory cell protein
AANAT	15	aralkylamine N-acetyltransferase
AARS	16	alanyl-tRNA synthetase
ABCA1	19	ATP binding cassette subfamily A member 1
ABCA2	20	ATP binding cassette subfamily A member 2
ABCA3	21	ATP binding cassette subfamily A member 3
ABCB7	22	ATP binding cassette subfamily B member 7
ABCF1	23	ATP binding cassette subfamily F member 1
ABCA4	24	ATP binding cassette subfamily A member 4
ABL1	25	ABL proto-oncogene 1, non-receptor tyrosine kinase
AOC1	26	amine oxidase, copper containing 1
ABO	28	ABO blood group (transferase A, alpha 1-3-N-acetylgalactosaminyltransferase; transferase B, alpha 1-3-galactosyltransferase)
ABR	29	active BCR-related
ACACA	31	acetyl-CoA carboxylase alpha
ACACB	32	acetyl-CoA carboxylase beta
ACADL	33	acyl-CoA dehydrogenase, long chain
ACADM	34	acyl-CoA dehydrogenase, C-4 to C-12 straight chain
ACAT1	38	acetyl-CoA acetyltransferase 1
ASIC2	40	acid sensing ion channel subunit 2
ASIC1	41	acid sensing ion channel subunit 1
ACLY	47	ATP citrate lyase
ACO1	48	aconitase 1
ACR	49	acrosin
ACO2	50	aconitase 2
ACOX1	51	acyl-CoA oxidase 1, palmitoyl
ACP1	52	acid phosphatase 1, soluble
ACP2	53	acid phosphatase 2, lysosomal
ACP5	54	acid phosphatase 5, tartrate resistant
ACPP	55	acid phosphatase, prostate
ACTA1	58	actin, alpha 1, skeletal muscle
ACTA2	59	actin, alpha 2, smooth muscle, aorta
ACTB	60	actin, beta
ACTC1	70	actin, alpha, cardiac muscle 1
ACTG1	71	actin gamma 1
ACTN4	81	actinin alpha 4
ACTL6A	86	actin like 6A
ACTN2	88	actinin alpha 2
ACTN3	89	actinin alpha 3 (gene/pseudogene)
ACVR1	90	activin A receptor type 1
ACVR1B	91	activin A receptor type 1B
ACVR2B	93	activin A receptor type 2B
ACVRL1	94	activin A receptor like type 1
ACY1	95	aminoacylase 1
ADA	100	adenosine deaminase
ADAM10	102	ADAM metallopeptidase domain 10
ADAR	103	adenosine deaminase, RNA-specific
ADARB1	104	adenosine deaminase, RNA specific B1
ADARB2	105	adenosine deaminase, RNA specific B2 (inactive)
ADCY1	107	adenylate cyclase 1 (brain)
ADCY3	109	adenylate cyclase 3
ADCY5	111	adenylate cyclase 5
ADCY6	112	adenylate cyclase 6
ADCY8	114	adenylate cyclase 8 (brain)
ADCY9	115	adenylate cyclase 9
ADCYAP1	116	adenylate cyclase activating polypeptide 1 (pituitary)
ADCYAP1R1	117	ADCYAP receptor type I
ADD1	118	adducin 1
ADD3	120	adducin 3
PLIN2	123	perilipin 2
ADH1A	124	alcohol dehydrogenase 1A (class I), alpha polypeptide
ADH1B	125	alcohol dehydrogenase 1B (class I), beta polypeptide
ADH1C	126	alcohol dehydrogenase 1C (class I), gamma polypeptide
ADH7	131	alcohol dehydrogenase 7 (class IV), mu or sigma polypeptide
ADK	132	adenosine kinase
ADM	133	adrenomedullin
ADORA1	134	adenosine A1 receptor
ADORA2A	135	adenosine A2a receptor
ADORA2B	136	adenosine A2b receptor
ADORA3	140	adenosine A3 receptor
ADPRH	141	ADP-ribosylarginine hydrolase
PARP1	142	poly(ADP-ribose) polymerase 1
PARP4	143	poly(ADP-ribose) polymerase family member 4
ADRA1D	146	adrenoceptor alpha 1D
ADRA2A	150	adrenoceptor alpha 2A
ADRB1	153	adrenoceptor beta 1
ADRB2	154	adrenoceptor beta 2
ADRB3	155	adrenoceptor beta 3
ADRBK1	156	adrenergic, beta, receptor kinase 1
ADRBK2	157	adrenergic, beta, receptor kinase 2
ADSS	159	adenylosuccinate synthase
AP2B1	163	adaptor related protein complex 2 beta 1 subunit
AEBP1	165	AE binding protein 1
AES	166	amino-terminal enhancer of split
CRISP1	167	cysteine rich secretory protein 1
AFM	173	afamin
ACAN	176	aggrecan
AGER	177	advanced glycosylation end product-specific receptor
AGL	178	amylo-alpha-1, 6-glucosidase, 4-alpha-glucanotransferase
AGRP	181	agouti related neuropeptide
JAG1	182	jagged 1
AGT	183	angiotensinogen
AGTR1	185	angiotensin II receptor type 1
AGTR2	186	angiotensin II receptor type 2
APLNR	187	apelin receptor
AGXT	189	alanine-glyoxylate aminotransferase
NR0B1	190	nuclear receptor subfamily 0 group B member 1
AHCY	191	adenosylhomocysteinase
AHR	196	aryl hydrocarbon receptor
AHSG	197	alpha-2-HS-glycoprotein
AIF1	199	allograft inflammatory factor 1
AIM1	202	absent in melanoma 1
AK1	203	adenylate kinase 1
AK2	204	adenylate kinase 2
AKT1	207	v-akt murine thymoma viral oncogene homolog 1
AKT2	208	v-akt murine thymoma viral oncogene homolog 2
ALAD	210	aminolevulinate dehydratase
ALAS2	212	5'-aminolevulinate synthase 2
ALB	213	albumin
ALCAM	214	activated leukocyte cell adhesion molecule
ABCD1	215	ATP binding cassette subfamily D member 1
ALDH1A1	216	aldehyde dehydrogenase 1 family member A1
ALDH2	217	aldehyde dehydrogenase 2 family (mitochondrial)
ALDH3A1	218	aldehyde dehydrogenase 3 family member A1
ALDH1B1	219	aldehyde dehydrogenase 1 family member B1
ALDH1A3	220	aldehyde dehydrogenase 1 family member A3
ALDH9A1	223	aldehyde dehydrogenase 9 family member A1
ALDH3A2	224	aldehyde dehydrogenase 3 family member A2
ABCD2	225	ATP binding cassette subfamily D member 2
ALDOA	226	aldolase, fructose-bisphosphate A
ALDOB	229	aldolase, fructose-bisphosphate B
ALDOC	230	aldolase, fructose-bisphosphate C
AKR1B1	231	aldo-keto reductase family 1, member B1 (aldose reductase)
ALK	238	anaplastic lymphoma receptor tyrosine kinase
ALOX12	239	arachidonate 12-lipoxygenase
ALOX5	240	arachidonate 5-lipoxygenase
ALOX5AP	241	arachidonate 5-lipoxygenase activating protein
ALOX15	246	arachidonate 15-lipoxygenase
ALOX15B	247	arachidonate 15-lipoxygenase, type B
ALPI	248	alkaline phosphatase, intestinal
ALPL	249	alkaline phosphatase, liver/bone/kidney
ALPP	250	alkaline phosphatase, placental
ALX3	257	ALX homeobox 3
AMBP	259	alpha-1-microglobulin/bikunin precursor
AMD1	262	adenosylmethionine decarboxylase 1
AMELY	266	amelogenin, Y-linked
AMFR	267	autocrine motility factor receptor
AMH	268	anti-Mullerian hormone
AMHR2	269	anti-Mullerian hormone receptor type II
AMPD1	270	adenosine monophosphate deaminase 1
AMPH	273	amphiphysin
BIN1	274	bridging integrator 1
AMT	275	aminomethyltransferase
AMY1A	276	amylase, alpha 1A (salivary)
AMY1B	277	amylase, alpha 1B (salivary)
AMY1C	278	amylase, alpha 1C (salivary)
ANG	283	angiogenin, ribonuclease, RNase A family, 5
ANGPT1	284	angiopoietin 1
ANGPT2	285	angiopoietin 2
ANK1	286	ankyrin 1
ANK2	287	ankyrin 2, neuronal
ANK3	288	ankyrin 3, node of Ranvier (ankyrin G)
ANPEP	290	alanyl aminopeptidase, membrane
SLC25A4	291	solute carrier family 25 member 4
SLC25A5	292	solute carrier family 25 member 5
SLC25A6	293	solute carrier family 25 member 6
ANXA1	301	annexin A1
ANXA2	302	annexin A2
ANXA3	306	annexin A3
ANXA5	308	annexin A5
ANXA7	310	annexin A7
ANXA11	311	annexin A11
AOC2	314	amine oxidase, copper containing 2
AOX1	316	aldehyde oxidase 1
APAF1	317	apoptotic peptidase activating factor 1
APBA1	320	amyloid beta precursor protein binding family A member 1
APBA2	321	amyloid beta precursor protein binding family A member 2
APBB1	322	amyloid beta precursor protein binding family B member 1
APBB2	323	amyloid beta precursor protein binding family B member 2
APC	324	adenomatous polyposis coli
APCS	325	amyloid P component, serum
AIRE	326	autoimmune regulator
APEX1	328	apurinic/apyrimidinic endodeoxyribonuclease 1
BIRC2	329	baculoviral IAP repeat containing 2
BIRC3	330	baculoviral IAP repeat containing 3
XIAP	331	X-linked inhibitor of apoptosis
BIRC5	332	baculoviral IAP repeat containing 5
APLP1	333	amyloid beta precursor like protein 1
APLP2	334	amyloid beta precursor like protein 2
APOA1	335	apolipoprotein A-I
APOA2	336	apolipoprotein A-II
APOA4	337	apolipoprotein A-IV
APOB	338	apolipoprotein B
APOBEC1	339	apolipoprotein B mRNA editing enzyme catalytic subunit 1
APOC1	341	apolipoprotein C-I
AQP8	343	aquaporin 8
APOC2	344	apolipoprotein C-II
APOC3	345	apolipoprotein C-III
APOD	347	apolipoprotein D
APOE	348	apolipoprotein E
APOH	350	apolipoprotein H
APP	351	amyloid beta precursor protein
APRT	353	adenine phosphoribosyltransferase
KLK3	354	kallikrein related peptidase 3
FAS	355	Fas cell surface death receptor
FASLG	356	Fas ligand
AQP1	358	aquaporin 1 (Colton blood group)
AQP2	359	aquaporin 2
AQP3	360	aquaporin 3 (Gill blood group)
AQP4	361	aquaporin 4
AQP5	362	aquaporin 5
AQP6	363	aquaporin 6
AQP7	364	aquaporin 7
AQP9	366	aquaporin 9
AR	367	androgen receptor
ABCC6	368	ATP binding cassette subfamily C member 6
TRIM23	373	tripartite motif containing 23
AREG	374	amphiregulin
ARF1	375	ADP ribosylation factor 1
ARF4	378	ADP ribosylation factor 4
ARF6	382	ADP ribosylation factor 6
ARG1	383	arginase 1
ARG2	384	arginase 2
RHOA	387	ras homolog family member A
RHOB	388	ras homolog family member B
RHOC	389	ras homolog family member C
ARHGAP4	393	Rho GTPase activating protein 4
ARHGAP6	395	Rho GTPase activating protein 6
ARHGDIA	396	Rho GDP dissociation inhibitor (GDI) alpha
ARHGDIB	397	Rho GDP dissociation inhibitor (GDI) beta
PHOX2A	401	paired like homeobox 2a
ARNT	405	aryl hydrocarbon receptor nuclear translocator
ARNTL	406	aryl hydrocarbon receptor nuclear translocator like
ARRB1	408	arrestin beta 1
ARRB2	409	arrestin beta 2
ARSA	410	arylsulfatase A
ARSB	411	arylsulfatase B
STS	412	steroid sulfatase (microsomal), isozyme S
ART1	417	ADP-ribosyltransferase 1
ASAH1	427	N-acylsphingosine amidohydrolase (acid ceramidase) 1
ASCL1	429	achaete-scute family bHLH transcription factor 1
ASCL2	430	achaete-scute family bHLH transcription factor 2
ASGR1	432	asialoglycoprotein receptor 1
ASIP	434	agouti signaling protein
ASMT	438	acetylserotonin O-methyltransferase
ASNA1	439	arsA arsenite transporter, ATP-binding, homolog 1 (bacterial)
ASNS	440	asparagine synthetase (glutamine-hydrolyzing)
ASPA	443	aspartoacylase
ASPH	444	aspartate beta-hydroxylase
ASS1	445	argininosuccinate synthase 1
SERPINC1	462	serpin peptidase inhibitor, clade C (antithrombin), member 1
ZFHX3	463	zinc finger homeobox 3
ATF1	466	activating transcription factor 1
ATF3	467	activating transcription factor 3
ATF4	468	activating transcription factor 4
ATIC	471	5-aminoimidazole-4-carboxamide ribonucleotide formyltransferase/IMP cyclohydrolase
ATM	472	ATM serine/threonine kinase
ATOH1	474	atonal bHLH transcription factor 1
ATOX1	475	antioxidant 1 copper chaperone
ATP1A1	476	ATPase Na+/K+ transporting subunit alpha 1
ATP1A2	477	ATPase Na+/K+ transporting subunit alpha 2
ATP1A3	478	ATPase Na+/K+ transporting subunit alpha 3
ATP2A1	487	ATPase sarcoplasmic/endoplasmic reticulum Ca2+ transporting 1
ATP2A2	488	ATPase sarcoplasmic/endoplasmic reticulum Ca2+ transporting 2
ATP2A3	489	ATPase sarcoplasmic/endoplasmic reticulum Ca2+ transporting 3
ATP2B1	490	ATPase plasma membrane Ca2+ transporting 1
ATP2B2	491	ATPase plasma membrane Ca2+ transporting 2
ATP2B3	492	ATPase plasma membrane Ca2+ transporting 3
ATP2B4	493	ATPase plasma membrane Ca2+ transporting 4
ATP4A	495	ATPase H+/K+ transporting alpha subunit
ATP4B	496	ATPase H+/K+ transporting beta subunit
ATP5A1	498	ATP synthase, H+ transporting, mitochondrial F1 complex, alpha subunit 1, cardiac muscle
ALDH7A1	501	aldehyde dehydrogenase 7 family member A1
ATP5B	506	ATP synthase, H+ transporting, mitochondrial F1 complex, beta polypeptide
ATP5C1	509	ATP synthase, H+ transporting, mitochondrial F1 complex, gamma polypeptide 1
ATP5G1	516	ATP synthase, H+ transporting, mitochondrial Fo complex subunit C1 (subunit 9)
ATP5G2	517	ATP synthase, H+ transporting, mitochondrial Fo complex subunit C2 (subunit 9)
ATP5G3	518	ATP synthase, H+ transporting, mitochondrial Fo complex subunit C3 (subunit 9)
ATP5I	521	ATP synthase, H+ transporting, mitochondrial Fo complex subunit E
ATP5J	522	ATP synthase, H+ transporting, mitochondrial Fo complex subunit F6
ATP6V1A	523	ATPase H+ transporting V1 subunit A
ATP6V1B2	526	ATPase H+ transporting V1 subunit B2
ATP6V0C	527	ATPase H+ transporting V0 subunit c
ATP7A	538	ATPase copper transporting alpha
ATP5O	539	ATP synthase, H+ transporting, mitochondrial F1 complex, O subunit
ATP7B	540	ATPase copper transporting beta
ATR	545	ATR serine/threonine kinase
ATRX	546	alpha thalassemia/mental retardation syndrome X-linked
KIF1A	547	kinesin family member 1A
AUH	549	AU RNA binding protein/enoyl-CoA hydratase
AUP1	550	ancient ubiquitous protein 1
AVP	551	arginine vasopressin
AVPR1A	552	arginine vasopressin receptor 1A
AVPR2	554	arginine vasopressin receptor 2
AXL	558	AXL receptor tyrosine kinase
AZGP1	563	alpha-2-glycoprotein 1, zinc-binding
AZU1	566	azurocidin 1
B2M	567	beta-2-microglobulin
BACH1	571	BTB and CNC homology 1, basic leucine zipper transcription factor 1
BAD	572	BCL2 associated agonist of cell death
BAG1	573	BCL2 associated athanogene 1
BAK1	578	BCL2 antagonist/killer 1
BARD1	580	BRCA1 associated RING domain 1
BAX	581	BCL2-associated X protein
BBS1	582	Bardet-Biedl syndrome 1
BBS2	583	Bardet-Biedl syndrome 2
BBS4	585	Bardet-Biedl syndrome 4
BCAT2	587	branched chain amino acid transaminase 2
BCHE	590	butyrylcholinesterase
CCND1	595	cyclin D1
BCL2	596	B-cell CLL/lymphoma 2
BCL2A1	597	BCL2 related protein A1
BCL2L1	598	BCL2 like 1
BCL2L2	599	BCL2 like 2
BCL6	604	B-cell CLL/lymphoma 6
TNFRSF17	608	tumor necrosis factor receptor superfamily member 17
HCN2	610	hyperpolarization activated cyclic nucleotide gated potassium channel 2
BCR	613	breakpoint cluster region
BCS1L	617	BCS1 homolog, ubiquinol-cytochrome c reductase complex chaperone
BDNF	627	brain-derived neurotrophic factor
CFB	629	complement factor B
BFSP1	631	beaded filament structural protein 1
BGLAP	632	bone gamma-carboxyglutamate protein
BGN	633	biglycan
CEACAM1	634	carcinoembryonic antigen related cell adhesion molecule 1
BHMT	635	betaine--homocysteine S-methyltransferase
BICD1	636	BICD cargo adaptor 1
BID	637	BH3 interacting domain death agonist
BIK	638	BCL2-interacting killer
PRDM1	639	PR domain 1
BLK	640	BLK proto-oncogene, Src family tyrosine kinase
BLM	641	Bloom syndrome RecQ like helicase
BLMH	642	bleomycin hydrolase
CXCR5	643	C-X-C motif chemokine receptor 5
BLVRA	644	biliverdin reductase A
BMI1	648	BMI1 proto-oncogene, polycomb ring finger
BMP1	649	bone morphogenetic protein 1
BMP2	650	bone morphogenetic protein 2
BMP3	651	bone morphogenetic protein 3
BMP4	652	bone morphogenetic protein 4
BMP5	653	bone morphogenetic protein 5
BMP6	654	bone morphogenetic protein 6
BMP7	655	bone morphogenetic protein 7
BMPR1A	657	bone morphogenetic protein receptor type 1A
BMPR1B	658	bone morphogenetic protein receptor type 1B
BMPR2	659	bone morphogenetic protein receptor type II
BNIP1	662	BCL2/adenovirus E1B 19kDa interacting protein 1
BNIP3	664	BCL2/adenovirus E1B 19kDa interacting protein 3
BNIP3L	665	BCL2/adenovirus E1B 19kDa interacting protein 3-like
BOK	666	BCL2-related ovarian killer
FOXL2	668	forkhead box L2
BPGM	669	bisphosphoglycerate mutase
BPHL	670	biphenyl hydrolase-like (serine hydrolase)
BPI	671	bactericidal/permeability-increasing protein
BRCA1	672	breast cancer 1
BRAF	673	B-Raf proto-oncogene, serine/threonine kinase
BRCA2	675	breast cancer 2
ZFP36L1	677	ZFP36 ring finger protein-like 1
ZFP36L2	678	ZFP36 ring finger protein-like 2
BSG	682	basigin (Ok blood group)
BST1	683	bone marrow stromal cell antigen 1
BST2	684	bone marrow stromal cell antigen 2
BTC	685	betacellulin
BTD	686	biotinidase
KLF5	688	Kruppel-like factor 5 (intestinal)
BTG1	694	B-cell translocation gene 1, anti-proliferative
BTK	695	Bruton tyrosine kinase
BTN1A1	696	butyrophilin subfamily 1 member A1
BUB1	699	BUB1 mitotic checkpoint serine/threonine kinase
BUB1B	701	BUB1 mitotic checkpoint serine/threonine kinase B
TSPO	706	translocator protein
C1QBP	708	complement component 1, q subcomponent binding protein
SERPING1	710	serpin peptidase inhibitor, clade G (C1 inhibitor), member 1
C1QA	712	complement component 1, q subcomponent, A chain
C1QB	713	complement component 1, q subcomponent, B chain
C1QC	714	complement component 1, q subcomponent, C chain
C1R	715	complement C1r subcomponent
C1S	716	complement component 1, s subcomponent
C3	718	complement component 3
C3AR1	719	complement component 3a receptor 1
C4A	720	complement component 4A (Rodgers blood group)
C4B	721	complement component 4B (Chido blood group)
C4BPA	722	complement component 4 binding protein alpha
C4BPB	725	complement component 4 binding protein beta
CAPN5	726	calpain 5
C5	727	complement component 5
C5AR1	728	complement component 5a receptor 1
C6	729	complement component 6
C7	730	complement component 7
C9	735	complement component 9
VPS51	738	VPS51, GARP complex subunit
MYRF	745	myelin regulatory factor
PTTG1IP	754	pituitary tumor-transforming 1 interacting protein
TMEM50B	757	transmembrane protein 50B
CA1	759	carbonic anhydrase 1
CA2	760	carbonic anhydrase 2
CA3	761	carbonic anhydrase 3
CA4	762	carbonic anhydrase 4
CA5A	763	carbonic anhydrase 5A
CA6	765	carbonic anhydrase 6
CA7	766	carbonic anhydrase 7
CA8	767	carbonic anhydrase 8
CA12	771	carbonic anhydrase 12
CACNA1A	773	calcium voltage-gated channel subunit alpha1 A
CACNA1C	775	calcium voltage-gated channel subunit alpha1 C
CACNA1D	776	calcium voltage-gated channel subunit alpha1 D
CACNA1E	777	calcium voltage-gated channel subunit alpha1 E
CACNA1F	778	calcium voltage-gated channel subunit alpha1 F
CACNA1S	779	calcium voltage-gated channel subunit alpha1 S
DDR1	780	discoidin domain receptor tyrosine kinase 1
CACNA2D1	781	calcium voltage-gated channel auxiliary subunit alpha2delta 1
CACNB1	782	calcium voltage-gated channel auxiliary subunit beta 1
CACNB2	783	calcium voltage-gated channel auxiliary subunit beta 2
CACNB3	784	calcium voltage-gated channel auxiliary subunit beta 3
CACNB4	785	calcium voltage-gated channel auxiliary subunit beta 4
SLC25A20	788	solute carrier family 25 member 20
CALB1	793	calbindin 1
S100G	795	S100 calcium binding protein G
CALCA	796	calcitonin related polypeptide alpha
CALCR	799	calcitonin receptor
CALM1	801	calmodulin 1 (phosphorylase kinase, delta)
CALM2	805	calmodulin 2 (phosphorylase kinase, delta)
CALR	811	calreticulin
CALU	813	calumenin
CAMK4	814	calcium/calmodulin-dependent protein kinase IV
CAMK2A	815	calcium/calmodulin-dependent protein kinase II alpha
CAMK2B	816	calcium/calmodulin-dependent protein kinase II beta
CAMK2G	818	calcium/calmodulin-dependent protein kinase II gamma
CAMP	820	cathelicidin antimicrobial peptide
CANX	821	calnexin
CAPG	822	capping actin protein, gelsolin like
CAPN1	823	calpain 1
CAPN2	824	calpain 2
CAPN3	825	calpain 3
CAPNS1	826	calpain small subunit 1
CAPN6	827	calpain 6
CAPZA2	830	capping actin protein of muscle Z-line alpha subunit 2
CAPZB	832	capping actin protein of muscle Z-line beta subunit
CARS	833	cysteinyl-tRNA synthetase
CASP1	834	caspase 1
CASP2	835	caspase 2
CASP3	836	caspase 3
CASP4	837	caspase 4
CASP5	838	caspase 5
CASP6	839	caspase 6
CASP7	840	caspase 7
CASP8	841	caspase 8
CASP9	842	caspase 9
CASP10	843	caspase 10
CASQ1	844	calsequestrin 1
CASQ2	845	calsequestrin 2
CASR	846	calcium sensing receptor
CAT	847	catalase
CAV1	857	caveolin 1
CAV2	858	caveolin 2
CAV3	859	caveolin 3
RUNX2	860	runt related transcription factor 2
RUNX1	861	runt related transcription factor 1
RUNX1T1	862	RUNX1 translocation partner 1
CBFA2T3	863	CBFA2/RUNX1 translocation partner 3
RUNX3	864	runt related transcription factor 3
CBFB	865	core-binding factor, beta subunit
SERPINA6	866	serpin peptidase inhibitor, clade A (alpha-1 antiproteinase, antitrypsin), member 6
CBL	867	Cbl proto-oncogene, E3 ubiquitin protein ligase
CBLB	868	Cbl proto-oncogene B, E3 ubiquitin protein ligase
SERPINH1	871	serpin peptidase inhibitor, clade H (heat shock protein 47), member 1, (collagen binding protein 1)
CBR1	873	carbonyl reductase 1
CBR3	874	carbonyl reductase 3
CBS	875	cystathionine-beta-synthase
CCBL1	883	cysteine conjugate-beta lyase, cytoplasmic
CCKAR	886	cholecystokinin A receptor
CCKBR	887	cholecystokinin B receptor
KRIT1	889	KRIT1, ankyrin repeat containing
CCNA2	890	cyclin A2
CCNB1	891	cyclin B1
CCND2	894	cyclin D2
CCND3	896	cyclin D3
CCNE1	898	cyclin E1
CCNG2	901	cyclin G2
CCNH	902	cyclin H
CCT6A	908	chaperonin containing TCP1 subunit 6A
CD1A	909	CD1a molecule
CD1B	910	CD1b molecule
CD1C	911	CD1c molecule
CD1D	912	CD1d molecule
CD2	914	CD2 molecule
CD3D	915	CD3d molecule
CD3E	916	CD3e molecule
CD3G	917	CD3g molecule
CD247	919	CD247 molecule
CD4	920	CD4 molecule
CD5	921	CD5 molecule
CD6	923	CD6 molecule
CD7	924	CD7 molecule
CD8A	925	CD8a molecule
CD8B	926	CD8b molecule
CD9	928	CD9 molecule
CD14	929	CD14 molecule
CD19	930	CD19 molecule
MS4A1	931	membrane spanning 4-domains A1
CD22	933	CD22 molecule
CD27	939	CD27 molecule
CD28	940	CD28 molecule
CD80	941	CD80 molecule
CD86	942	CD86 molecule
TNFRSF8	943	tumor necrosis factor receptor superfamily member 8
TNFSF8	944	tumor necrosis factor superfamily member 8
CD33	945	CD33 molecule
SIGLEC6	946	sialic acid binding Ig like lectin 6
CD34	947	CD34 molecule
CD36	948	CD36 molecule
SCARB1	949	scavenger receptor class B member 1
SCARB2	950	scavenger receptor class B member 2
CD37	951	CD37 molecule
CD38	952	CD38 molecule
ENTPD1	953	ectonucleoside triphosphate diphosphohydrolase 1
CD40	958	CD40 molecule
CD40LG	959	CD40 ligand
CD44	960	CD44 molecule (Indian blood group)
CD47	961	CD47 molecule
CD48	962	CD48 molecule
CD53	963	CD53 molecule
CD58	965	CD58 molecule
CD59	966	CD59 molecule
CD63	967	CD63 molecule
CD68	968	CD68 molecule
CD69	969	CD69 molecule
CD70	970	CD70 molecule
CD72	971	CD72 molecule
CD74	972	CD74 molecule
CD79A	973	CD79a molecule
CD79B	974	CD79b molecule
CD81	975	CD81 molecule
ADGRE5	976	adhesion G protein-coupled receptor E5
CD151	977	CD151 molecule (Raph blood group)
CDA	978	cytidine deaminase
CDK1	983	cyclin-dependent kinase 1
CDK11B	984	cyclin-dependent kinase 11B
LRBA	987	LPS responsive beige-like anchor protein
CDC5L	988	cell division cycle 5 like
CDC6	990	cell division cycle 6
CDC20	991	cell division cycle 20
CDC25A	993	cell division cycle 25A
CDC25B	994	cell division cycle 25B
CDC25C	995	cell division cycle 25C
CDC34	997	cell division cycle 34
CDC42	998	cell division cycle 42
CDH1	999	cadherin 1
CDH2	1000	cadherin 2
CDH4	1002	cadherin 4
CDH5	1003	cadherin 5
CDH7	1005	cadherin 7
CDH13	1012	cadherin 13
CDH17	1015	cadherin 17
CDK2	1017	cyclin-dependent kinase 2
CDK4	1019	cyclin-dependent kinase 4
CDK5	1020	cyclin-dependent kinase 5
CDK6	1021	cyclin-dependent kinase 6
CDK7	1022	cyclin-dependent kinase 7
CDK8	1024	cyclin-dependent kinase 8
CDK9	1025	cyclin-dependent kinase 9
CDKN1A	1026	cyclin-dependent kinase inhibitor 1A
CDKN1B	1027	cyclin-dependent kinase inhibitor 1B
CDKN1C	1028	cyclin-dependent kinase inhibitor 1C
CDKN2A	1029	cyclin-dependent kinase inhibitor 2A
CDKN2B	1030	cyclin-dependent kinase inhibitor 2B
CDKN2C	1031	cyclin-dependent kinase inhibitor 2C
CDKN2D	1032	cyclin-dependent kinase inhibitor 2D
CDKN3	1033	cyclin-dependent kinase inhibitor 3
CDO1	1036	cysteine dioxygenase type 1
CDR1	1038	cerebellar degeneration related protein 1
CDR2	1039	cerebellar degeneration related protein 2
CDS1	1040	CDP-diacylglycerol synthase 1
CD52	1043	CD52 molecule
CDX2	1045	caudal type homeobox 2
CEBPA	1050	CCAAT/enhancer binding protein alpha
CEBPB	1051	CCAAT/enhancer binding protein beta
CEBPD	1052	CCAAT/enhancer binding protein delta
CEBPE	1053	CCAAT/enhancer binding protein epsilon
CEBPG	1054	CCAAT/enhancer binding protein gamma
CEL	1056	carboxyl ester lipase
CENPA	1058	centromere protein A
CENPB	1059	centromere protein B
CENPE	1062	centromere protein E
CENPF	1063	centromere protein F
CES1	1066	carboxylesterase 1
CETP	1071	cholesteryl ester transfer protein
CFL1	1072	cofilin 1
CFTR	1080	cystic fibrosis transmembrane conductance regulator
CGA	1081	glycoprotein hormones, alpha polypeptide
CEACAM3	1084	carcinoembryonic antigen related cell adhesion molecule 3
CEACAM8	1088	carcinoembryonic antigen related cell adhesion molecule 8
CHAT	1103	choline O-acetyltransferase
RCC1	1104	regulator of chromosome condensation 1
CHD2	1106	chromodomain helicase DNA binding protein 2
CHD3	1107	chromodomain helicase DNA binding protein 3
CHD4	1108	chromodomain helicase DNA binding protein 4
CHEK1	1111	checkpoint kinase 1
FOXN3	1112	forkhead box N3
CHI3L1	1116	chitinase 3 like 1
CHI3L2	1117	chitinase 3 like 2
CHM	1121	CHM, Rab escort protein 1
CHML	1122	choroideremia-like (Rab escort protein 2)
CHRM2	1129	cholinergic receptor muscarinic 2
CHRNA2	1135	cholinergic receptor nicotinic alpha 2 subunit
CHRNA3	1136	cholinergic receptor nicotinic alpha 3 subunit
CHRNA4	1137	cholinergic receptor nicotinic alpha 4 subunit
CHRNA5	1138	cholinergic receptor nicotinic alpha 5 subunit
CHRNA7	1139	cholinergic receptor nicotinic alpha 7 subunit
CHRNB2	1141	cholinergic receptor nicotinic beta 2 subunit
CHRNB3	1142	cholinergic receptor nicotinic beta 3 subunit
CHRNB4	1143	cholinergic receptor nicotinic beta 4 subunit
CHRND	1144	cholinergic receptor nicotinic delta subunit
CHRNE	1145	cholinergic receptor nicotinic epsilon subunit
CIDEA	1149	cell death-inducing DFFA-like effector a
CKB	1152	creatine kinase B
CISH	1154	cytokine inducible SH2-containing protein
CKM	1158	creatine kinase, M-type
CKMT1B	1159	creatine kinase, mitochondrial 1B
CKMT2	1160	creatine kinase, mitochondrial 2
ERCC8	1161	excision repair cross-complementation group 8
CKS1B	1163	CDC28 protein kinase regulatory subunit 1B
AP2M1	1173	adaptor related protein complex 2 mu 1 subunit
CLC	1178	Charcot-Leyden crystal galectin
CLCN2	1181	chloride voltage-gated channel 2
CLCN3	1182	chloride voltage-gated channel 3
CLCN4	1183	chloride voltage-gated channel 4
CLCN5	1184	chloride voltage-gated channel 5
CLCN6	1185	chloride voltage-gated channel 6
CLCN7	1186	chloride voltage-gated channel 7
CLU	1191	clusterin
CLIC1	1192	chloride intracellular channel 1
CLK1	1195	CDC like kinase 1
CLK2	1196	CDC like kinase 2
TPP1	1200	tripeptidyl peptidase I
CLN3	1201	ceroid-lipofuscinosis, neuronal 3
CLN5	1203	ceroid-lipofuscinosis, neuronal 5
CLPS	1208	colipase
CLPTM1	1209	cleft lip and palate associated transmembrane protein 1
CMA1	1215	chymase 1
CCR1	1230	C-C motif chemokine receptor 1
CCR3	1232	C-C motif chemokine receptor 3
CCR4	1233	C-C motif chemokine receptor 4
CCR5	1234	C-C motif chemokine receptor 5 (gene/pseudogene)
CCR6	1235	C-C motif chemokine receptor 6
CCR7	1236	C-C motif chemokine receptor 7
CCR8	1237	C-C motif chemokine receptor 8
CMKLR1	1240	chemerin chemokine-like receptor 1
LTB4R	1241	leukotriene B4 receptor
ABCC2	1244	ATP binding cassette subfamily C member 2
CNGB1	1258	cyclic nucleotide gated channel beta 1
CNGA1	1259	cyclic nucleotide gated channel alpha 1
CNGA2	1260	cyclic nucleotide gated channel alpha 2
CNGA3	1261	cyclic nucleotide gated channel alpha 3
PLK3	1263	polo like kinase 3
CNN2	1265	calponin 2
CNP	1267	2',3'-cyclic nucleotide 3' phosphodiesterase
CNR1	1268	cannabinoid receptor 1 (brain)
CNR2	1269	cannabinoid receptor 2
CNTF	1270	ciliary neurotrophic factor
CNTFR	1271	ciliary neurotrophic factor receptor
CNTN1	1272	contactin 1
COL1A1	1277	collagen type I alpha 1
COL1A2	1278	collagen type I alpha 2
COL2A1	1280	collagen type II alpha 1
COL3A1	1281	collagen type III alpha 1
COL4A1	1282	collagen type IV alpha 1
COL4A2	1284	collagen type IV alpha 2
COL4A3	1285	collagen type IV alpha 3
COL4A4	1286	collagen type IV alpha 4
COL4A5	1287	collagen type IV alpha 5
COL5A1	1289	collagen type V alpha 1
COL6A1	1291	collagen type VI alpha 1
COL6A3	1293	collagen type VI alpha 3
COL7A1	1294	collagen type VII alpha 1
COL8A1	1295	collagen type VIII alpha 1
COL8A2	1296	collagen type VIII alpha 2
COL9A1	1297	collagen type IX alpha 1
COL9A2	1298	collagen type IX alpha 2
COL9A3	1299	collagen type IX alpha 3
COL10A1	1300	collagen type X alpha 1
COL11A1	1301	collagen type XI alpha 1
COL11A2	1302	collagen type XI alpha 2
COL15A1	1306	collagen type XV alpha 1
COL17A1	1308	collagen type XVII alpha 1
COL19A1	1310	collagen type XIX alpha 1
COMP	1311	cartilage oligomeric matrix protein
COMT	1312	catechol-O-methyltransferase
KLF6	1316	Kruppel-like factor 6
SLC31A1	1317	solute carrier family 31 member 1
SLC31A2	1318	solute carrier family 31 member 2
CORT	1325	cortistatin
MAP3K8	1326	mitogen-activated protein kinase kinase kinase 8
COX4I1	1327	cytochrome c oxidase subunit 4I1
COX5B	1329	cytochrome c oxidase subunit 5B
COX6A1	1337	cytochrome c oxidase subunit 6A1
COX6B1	1340	cytochrome c oxidase subunit 6B1
COX7A1	1346	cytochrome c oxidase subunit 7A1
COX7A2	1347	cytochrome c oxidase subunit 7A2
COX7C	1350	cytochrome c oxidase subunit 7C
COX10	1352	COX10 heme A:farnesyltransferase cytochrome c oxidase assembly factor
COX11	1353	COX11 cytochrome c oxidase copper chaperone
COX15	1355	COX15 cytochrome c oxidase assembly homolog
CP	1356	ceruloplasmin (ferroxidase)
CPA1	1357	carboxypeptidase A1
CPA2	1358	carboxypeptidase A2
CPB2	1361	carboxypeptidase B2
CPD	1362	carboxypeptidase D
CPE	1363	carboxypeptidase E
CLDN4	1364	claudin 4
CLDN7	1366	claudin 7
CPOX	1371	coproporphyrinogen oxidase
CPS1	1373	carbamoyl-phosphate synthase 1
CPT1A	1374	carnitine palmitoyltransferase 1A
CPT1B	1375	carnitine palmitoyltransferase 1B
CPT2	1376	carnitine palmitoyltransferase 2
CR1	1378	complement component 3b/4b receptor 1 (Knops blood group)
CR2	1380	complement component 3d receptor 2
CRABP1	1381	cellular retinoic acid binding protein 1
CRABP2	1382	cellular retinoic acid binding protein 2
CRAT	1384	carnitine O-acetyltransferase
CREB1	1385	cAMP responsive element binding protein 1
ATF2	1386	activating transcription factor 2
CREBBP	1387	CREB binding protein
CREBL2	1389	cAMP responsive element binding protein like 2
CREM	1390	cAMP responsive element modulator
CRH	1392	corticotropin releasing hormone
CRHBP	1393	corticotropin releasing hormone binding protein
CRHR1	1394	corticotropin releasing hormone receptor 1
CRHR2	1395	corticotropin releasing hormone receptor 2
CRIP1	1396	cysteine rich protein 1
CRIP2	1397	cysteine rich protein 2
CRK	1398	v-crk avian sarcoma virus CT10 oncogene homolog
CRKL	1399	v-crk avian sarcoma virus CT10 oncogene homolog-like
CRMP1	1400	collapsin response mediator protein 1
CRP	1401	C-reactive protein, pentraxin-related
HAPLN1	1404	hyaluronan and proteoglycan link protein 1
CRX	1406	cone-rod homeobox
CRY1	1407	cryptochrome circadian clock 1
CRY2	1408	cryptochrome circadian clock 2
CRYAA	1409	crystallin alpha A
CRYAB	1410	crystallin alpha B
CRYBA1	1411	crystallin beta A1
CRYBA2	1412	crystallin beta A2
CRYBB1	1414	crystallin beta B1
CRYBB2	1415	crystallin beta B2
CRYBB3	1417	crystallin beta B3
CRYGS	1427	crystallin gamma S
CRYM	1428	crystallin mu
CRYZ	1429	crystallin zeta
MAPK14	1432	mitogen-activated protein kinase 14
CSF1	1435	colony stimulating factor 1
CSF1R	1436	colony stimulating factor 1 receptor
CSF2	1437	colony stimulating factor 2
CSF2RB	1439	colony stimulating factor 2 receptor beta common subunit
CSF3	1440	colony stimulating factor 3
CSF3R	1441	colony stimulating factor 3 receptor
CSH1	1442	chorionic somatomammotropin hormone 1
CSK	1445	c-src tyrosine kinase
CSN2	1447	casein beta
CSN3	1448	casein kappa
CSNK1A1	1452	casein kinase 1 alpha 1
CSNK1E	1454	casein kinase 1 epsilon
CSNK2A2	1459	casein kinase 2 alpha 2
VCAN	1462	versican
NCAN	1463	neurocan
CSPG4	1464	chondroitin sulfate proteoglycan 4
CSRP1	1465	cysteine and glycine rich protein 1
CSRP2	1466	cysteine and glycine rich protein 2
CST1	1469	cystatin SN
CST3	1471	cystatin C
CSTA	1475	cystatin A
CSTB	1476	cystatin B
CSTF2	1478	cleavage stimulation factor, 3' pre-RNA, subunit 2
NKX2-5	1482	NK2 homeobox 5
CTAG1B	1485	cancer/testis antigen 1B
CTBS	1486	chitobiase
CTBP1	1487	C-terminal binding protein 1
CTBP2	1488	C-terminal binding protein 2
CTF1	1489	cardiotrophin 1
CTGF	1490	connective tissue growth factor
CTH	1491	cystathionine gamma-lyase
CTLA4	1493	cytotoxic T-lymphocyte associated protein 4
CTNNA1	1495	catenin alpha 1
CTNNA2	1496	catenin alpha 2
CTNS	1497	cystinosin, lysosomal cystine transporter
CTNNB1	1499	catenin beta 1
CTNND1	1500	catenin delta 1
CTNND2	1501	catenin delta 2
CTPS1	1503	CTP synthase 1
CTRL	1506	chymotrypsin like
CTSB	1508	cathepsin B
CTSD	1509	cathepsin D
CTSG	1511	cathepsin G
CTSK	1513	cathepsin K
CTSL	1514	cathepsin L
CTSS	1520	cathepsin S
CUX1	1523	cut like homeobox 1
CX3CR1	1524	C-X3-C motif chemokine receptor 1
CYB5A	1528	cytochrome b5 type A (microsomal)
CYB561	1534	cytochrome b561
CYBA	1535	cytochrome b-245 alpha chain
CYBB	1536	cytochrome b-245, beta polypeptide
CYC1	1537	cytochrome c1
CYLD	1540	CYLD lysine 63 deubiquitinase
CYP1A1	1543	cytochrome P450 family 1 subfamily A member 1
CYP1A2	1544	cytochrome P450 family 1 subfamily A member 2
CYP1B1	1545	cytochrome P450 family 1 subfamily B member 1
CYP2A6	1548	cytochrome P450 family 2 subfamily A member 6
CYP2A7	1549	cytochrome P450 family 2 subfamily A member 7
CYP3A7	1551	cytochrome P450 family 3 subfamily A member 7
CYP2A13	1553	cytochrome P450 family 2 subfamily A member 13
CYP2B6	1555	cytochrome P450 family 2 subfamily B member 6
CYP2C19	1557	cytochrome P450 family 2 subfamily C member 19
CYP2C8	1558	cytochrome P450 family 2 subfamily C member 8
CYP2C9	1559	cytochrome P450 family 2 subfamily C member 9
CYP2C18	1562	cytochrome P450 family 2 subfamily C member 18
CYP2D6	1565	cytochrome P450 family 2 subfamily D member 6
CYP2E1	1571	cytochrome P450 family 2 subfamily E member 1
CYP2F1	1572	cytochrome P450 family 2 subfamily F member 1
CYP2J2	1573	cytochrome P450 family 2 subfamily J member 2
CYP3A4	1576	cytochrome P450 family 3 subfamily A member 4
CYP3A5	1577	cytochrome P450 family 3 subfamily A member 5
CYP4A11	1579	cytochrome P450 family 4 subfamily A member 11
CYP4B1	1580	cytochrome P450 family 4 subfamily B member 1
CYP7A1	1581	cytochrome P450 family 7 subfamily A member 1
CYP8B1	1582	cytochrome P450 family 8 subfamily B member 1
CYP11A1	1583	cytochrome P450 family 11 subfamily A member 1
CYP11B1	1584	cytochrome P450 family 11 subfamily B member 1
CYP11B2	1585	cytochrome P450 family 11 subfamily B member 2
CYP17A1	1586	cytochrome P450 family 17 subfamily A member 1
CYP19A1	1588	cytochrome P450 family 19 subfamily A member 1
CYP21A2	1589	cytochrome P450 family 21 subfamily A member 2
CYP24A1	1591	cytochrome P450 family 24 subfamily A member 1
CYP26A1	1592	cytochrome P450 family 26 subfamily A member 1
CYP27A1	1593	cytochrome P450 family 27 subfamily A member 1
CYP27B1	1594	cytochrome P450 family 27 subfamily B member 1
CYP51A1	1595	cytochrome P450 family 51 subfamily A member 1
DAB1	1600	DAB1, reelin adaptor protein
DAB2	1601	DAB2, clathrin adaptor protein
DACH1	1602	dachshund family transcription factor 1
DAD1	1603	defender against cell death 1
CD55	1604	CD55 molecule (Cromer blood group)
DGKB	1607	diacylglycerol kinase beta
DAO	1610	D-amino-acid oxidase
DAPK1	1612	death associated protein kinase 1
DAPK3	1613	death-associated protein kinase 3
DAXX	1616	death-domain associated protein
DAZL	1618	deleted in azoospermia like
BRINP1	1620	BMP/retinoic acid inducible neural specific 1
DBI	1622	diazepam binding inhibitor (GABA receptor modulator, acyl-CoA binding protein)
DBN1	1627	drebrin 1
DBP	1628	D site of albumin promoter (albumin D-box) binding protein
DBT	1629	dihydrolipoamide branched chain transacylase E2
DCC	1630	DCC netrin 1 receptor
DCK	1633	deoxycytidine kinase
DCN	1634	decorin
ACE	1636	angiotensin I converting enzyme
DCT	1638	dopachrome tautomerase
DCTN1	1639	dynactin subunit 1
DCX	1641	doublecortin
DDB1	1642	damage specific DNA binding protein 1
DDB2	1643	damage specific DNA binding protein 2
DDC	1644	dopa decarboxylase
AKR1C1	1645	aldo-keto reductase family 1, member C1
AKR1C2	1646	aldo-keto reductase family 1, member C2
GADD45A	1647	growth arrest and DNA damage inducible alpha
DDIT3	1649	DNA damage inducible transcript 3
DDOST	1650	dolichyl-diphosphooligosaccharide--protein glycosyltransferase non-catalytic subunit
DDX1	1653	DEAD/H-box helicase 1
DDX3X	1654	DEAD-box helicase 3, X-linked
DDX5	1655	DEAD-box helicase 5
DMXL1	1657	Dmx like 1
DHX9	1660	DEAH-box helicase 9
DDX11	1663	DEAD/H-box helicase 11
DHX15	1665	DEAH-box helicase 15
DECR1	1666	2,4-dienoyl-CoA reductase 1, mitochondrial
DEFA1	1667	defensin alpha 1
DEFA4	1669	defensin alpha 4
DEFA5	1670	defensin alpha 5
DEFB1	1672	defensin beta 1
DEFB4A	1673	defensin beta 4A
DES	1674	desmin
CFD	1675	complement factor D (adipsin)
TIMM8A	1678	translocase of inner mitochondrial membrane 8 homolog A (yeast)
DFNA5	1687	DFNA5, deafness associated tumor suppressor
COCH	1690	cochlin
DGUOK	1716	deoxyguanosine kinase
DHCR7	1717	7-dehydrocholesterol reductase
DHCR24	1718	24-dehydrocholesterol reductase
DHFR	1719	dihydrofolate reductase
DHODH	1723	dihydroorotate dehydrogenase (quinone)
DHPS	1725	deoxyhypusine synthase
CYB5R3	1727	cytochrome b5 reductase 3
NQO1	1728	NAD(P)H quinone dehydrogenase 1
DIAPH1	1729	diaphanous related formin 1
DIAPH2	1730	diaphanous related formin 2
2017-09-01	1731	septin 1
DIO1	1733	deiodinase, iodothyronine, type I
DIO2	1734	deiodinase, iodothyronine, type II
DIO3	1735	deiodinase, iodothyronine, type III
DKC1	1736	dyskerin pseudouridine synthase 1
DLAT	1737	dihydrolipoamide S-acetyltransferase
DLD	1738	dihydrolipoamide dehydrogenase
DLG1	1739	discs large homolog 1, scribble cell polarity complex component
DLG2	1740	discs large homolog 2
DLG3	1741	discs large homolog 3
DLG4	1742	discs large homolog 4
DLST	1743	dihydrolipoamide S-succinyltransferase
DLX1	1745	distal-less homeobox 1
DLX2	1746	distal-less homeobox 2
DLX3	1747	distal-less homeobox 3
DLX5	1749	distal-less homeobox 5
DLX6	1750	distal-less homeobox 6
DMBT1	1755	deleted in malignant brain tumors 1
DMD	1756	dystrophin
DMP1	1758	dentin matrix acidic phosphoprotein 1
DNM1	1759	dynamin 1
DMPK	1760	dystrophia myotonica protein kinase
DMRT1	1761	doublesex and mab-3 related transcription factor 1
DNA2	1763	DNA replication helicase/nuclease 2
DNAH5	1767	dynein axonemal heavy chain 5
DNAH8	1769	dynein axonemal heavy chain 8
DNASE1	1773	deoxyribonuclease I
DNASE2	1777	deoxyribonuclease II, lysosomal
DYNC1H1	1778	dynein cytoplasmic 1 heavy chain 1
DYNC1I1	1780	dynein cytoplasmic 1 intermediate chain 1
DNM2	1785	dynamin 2
DNMT1	1786	DNA (cytosine-5-)-methyltransferase 1
TRDMT1	1787	tRNA aspartic acid methyltransferase 1
DNMT3A	1788	DNA (cytosine-5-)-methyltransferase 3 alpha
DNMT3B	1789	DNA (cytosine-5-)-methyltransferase 3 beta
DOCK1	1793	dedicator of cytokinesis 1
DOCK2	1794	dedicator of cytokinesis 2
DOK1	1796	docking protein 1
DPP4	1803	dipeptidyl peptidase 4
DPT	1805	dermatopontin
DPYD	1806	dihydropyrimidine dehydrogenase
DPYS	1807	dihydropyrimidinase
DPYSL2	1808	dihydropyrimidinase like 2
DPYSL3	1809	dihydropyrimidinase like 3
DR1	1810	down-regulator of transcription 1
SLC26A3	1811	solute carrier family 26 member 3
DRD1	1812	dopamine receptor D1
DRD2	1813	dopamine receptor D2
DRD3	1814	dopamine receptor D3
DRD4	1815	dopamine receptor D4
DRD5	1816	dopamine receptor D5
ARID3A	1820	AT-rich interaction domain 3A
DRP2	1821	dystrophin related protein 2
ATN1	1822	atrophin 1
DSC2	1824	desmocollin 2
DSCAM	1826	Down syndrome cell adhesion molecule
RCAN1	1827	regulator of calcineurin 1
DSG1	1828	desmoglein 1
DSG2	1829	desmoglein 2
DSG3	1830	desmoglein 3
TSC22D3	1831	TSC22 domain family member 3
DSP	1832	desmoplakin
DSPP	1834	dentin sialophosphoprotein
DTNB	1838	dystrobrevin beta
HBEGF	1839	heparin binding EGF like growth factor
DTX1	1840	deltex 1
DUSP1	1843	dual specificity phosphatase 1
DUSP2	1844	dual specificity phosphatase 2
DUSP3	1845	dual specificity phosphatase 3
DUSP4	1846	dual specificity phosphatase 4
DUSP5	1847	dual specificity phosphatase 5
DUSP6	1848	dual specificity phosphatase 6
DUSP7	1849	dual specificity phosphatase 7
DUT	1854	deoxyuridine triphosphatase
DVL3	1857	dishevelled segment polarity protein 3
DYRK1A	1859	dual specificity tyrosine phosphorylation regulated kinase 1A
TOR1A	1861	torsin family 1 member A
E2F1	1869	E2F transcription factor 1
E2F2	1870	E2F transcription factor 2
E2F3	1871	E2F transcription factor 3
E2F4	1874	E2F transcription factor 4
E2F5	1875	E2F transcription factor 5
E2F6	1876	E2F transcription factor 6
E4F1	1877	E4F transcription factor 1
EBF1	1879	early B-cell factor 1
ECE1	1889	endothelin converting enzyme 1
ECHS1	1892	enoyl-CoA hydratase, short chain, 1, mitochondrial
ECM1	1893	extracellular matrix protein 1
EDA	1896	ectodysplasin A
S1PR1	1901	sphingosine-1-phosphate receptor 1
LPAR1	1902	lysophosphatidic acid receptor 1
S1PR3	1903	sphingosine-1-phosphate receptor 3
EDN1	1906	endothelin 1
EDN3	1908	endothelin 3
EDNRB	1910	endothelin receptor type B
PHC1	1911	polyhomeotic homolog 1
PHC2	1912	polyhomeotic homolog 2
EEF1A1	1915	eukaryotic translation elongation factor 1 alpha 1
EEF1A2	1917	eukaryotic translation elongation factor 1 alpha 2
EEF1B2	1933	eukaryotic translation elongation factor 1 beta 2
EEF2	1938	eukaryotic translation elongation factor 2
EFNA1	1942	ephrin-A1
EFNA2	1943	ephrin-A2
EFNA3	1944	ephrin-A3
EFNA5	1946	ephrin-A5
EFNB1	1947	ephrin-B1
EGF	1950	epidermal growth factor
CELSR2	1952	cadherin EGF LAG seven-pass G-type receptor 2
MEGF6	1953	multiple EGF like domains 6
MEGF8	1954	multiple EGF like domains 8
EGFR	1956	epidermal growth factor receptor
EGR1	1958	early growth response 1
EGR2	1959	early growth response 2
EGR3	1960	early growth response 3
EIF2S1	1965	eukaryotic translation initiation factor 2 subunit alpha
EIF2B1	1967	eukaryotic translation initiation factor 2B subunit alpha
EIF2S3	1968	eukaryotic translation initiation factor 2 subunit gamma
EPHA2	1969	EPH receptor A2
EIF4A1	1973	eukaryotic translation initiation factor 4A1
EIF4A2	1974	eukaryotic translation initiation factor 4A2
EIF4B	1975	eukaryotic translation initiation factor 4B
EIF4E	1977	eukaryotic translation initiation factor 4E
EIF4EBP1	1978	eukaryotic translation initiation factor 4E binding protein 1
EIF4G1	1981	eukaryotic translation initiation factor 4 gamma 1
EIF5	1983	eukaryotic translation initiation factor 5
EIF5A	1984	eukaryotic translation initiation factor 5A
ELANE	1991	elastase, neutrophil expressed
SERPINB1	1992	serpin peptidase inhibitor, clade B (ovalbumin), member 1
ELAVL1	1994	ELAV like RNA binding protein 1
ELAVL3	1995	ELAV like neuron-specific RNA binding protein 3
ELF1	1997	E74 like ETS transcription factor 1
ELF3	1999	E74 like ETS transcription factor 3
ELF4	2000	E74 like ETS transcription factor 4
ELF5	2001	E74 like ETS transcription factor 5
ELK1	2002	ELK1, ETS transcription factor
ELK3	2004	ELK3, ETS transcription factor
ELK4	2005	ELK4, ETS transcription factor
ELN	2006	elastin
EMD	2010	emerin
MARK2	2011	microtubule affinity regulating kinase 2
EMP1	2012	epithelial membrane protein 1
EMP3	2014	epithelial membrane protein 3
ADGRE1	2015	adhesion G protein-coupled receptor E1
CTTN	2017	cortactin
EN1	2019	engrailed homeobox 1
EN2	2020	engrailed homeobox 2
ENDOG	2021	endonuclease G
ENG	2022	endoglin
ENO1	2023	enolase 1, (alpha)
ENO2	2026	enolase 2 (gamma, neuronal)
ENPEP	2028	glutamyl aminopeptidase
SLC29A1	2030	solute carrier family 29 member 1 (Augustine blood group)
EP300	2033	E1A binding protein p300
EPAS1	2034	endothelial PAS domain protein 1
EPHA1	2041	EPH receptor A1
EPHA3	2042	EPH receptor A3
EPHA4	2043	EPH receptor A4
EPHA5	2044	EPH receptor A5
EPHB2	2048	EPH receptor B2
EPHB3	2049	EPH receptor B3
EPHB4	2050	EPH receptor B4
EPHX1	2052	epoxide hydrolase 1
EPHX2	2053	epoxide hydrolase 2
STX2	2054	syntaxin 2
CLN8	2055	ceroid-lipofuscinosis, neuronal 8
EPO	2056	erythropoietin
EPOR	2057	erythropoietin receptor
EPRS	2058	glutamyl-prolyl-tRNA synthetase
EPS8	2059	epidermal growth factor receptor pathway substrate 8
EPS15	2060	epidermal growth factor receptor pathway substrate 15
ERBB2	2064	erb-b2 receptor tyrosine kinase 2
ERBB3	2065	erb-b2 receptor tyrosine kinase 3
ERBB4	2066	erb-b2 receptor tyrosine kinase 4
ERCC1	2067	excision repair cross-complementation group 1
ERCC2	2068	excision repair cross-complementation group 2
EREG	2069	epiregulin
EYA4	2070	EYA transcriptional coactivator and phosphatase 4
ERCC3	2071	excision repair cross-complementation group 3
ERCC4	2072	excision repair cross-complementation group 4
ERCC5	2073	excision repair cross-complementation group 5
ERCC6	2074	excision repair cross-complementation group 6
ERF	2077	ETS2 repressor factor
ERG	2078	v-ets avian erythroblastosis virus E26 oncogene homolog
ERN1	2081	endoplasmic reticulum to nucleus signaling 1
FBL	2091	fibrillarin
ESD	2098	esterase D
ESR1	2099	estrogen receptor 1
ESR2	2100	estrogen receptor 2
ESRRA	2101	estrogen related receptor alpha
ESRRG	2104	estrogen related receptor gamma
ETF1	2107	eukaryotic translation termination factor 1
ETFA	2108	electron transfer flavoprotein alpha subunit
ETFB	2109	electron transfer flavoprotein beta subunit
ETFDH	2110	electron transfer flavoprotein dehydrogenase
ETS1	2113	ETS proto-oncogene 1, transcription factor
ETS2	2114	ETS proto-oncogene 2, transcription factor
ETV4	2118	ETS variant 4
ETV5	2119	ETS variant 5
ETV6	2120	ETS variant 6
EVC	2121	EvC ciliary complex subunit 1
MECOM	2122	MDS1 and EVI1 complex locus
EWSR1	2130	EWS RNA binding protein 1
EXT1	2131	exostosin glycosyltransferase 1
EXT2	2132	exostosin glycosyltransferase 2
EXTL3	2137	exostosin like glycosyltransferase 3
EYA1	2138	EYA transcriptional coactivator and phosphatase 1
EYA3	2140	EYA transcriptional coactivator and phosphatase 3
EZH1	2145	enhancer of zeste 1 polycomb repressive complex 2 subunit
EZH2	2146	enhancer of zeste 2 polycomb repressive complex 2 subunit
F2R	2149	coagulation factor II thrombin receptor
F2RL1	2150	F2R like trypsin receptor 1
F2RL2	2151	coagulation factor II thrombin receptor like 2
F3	2152	coagulation factor III, tissue factor
F8	2157	coagulation factor VIII
F10	2159	coagulation factor X
F11	2160	coagulation factor XI
F12	2161	coagulation factor XII
F13A1	2162	coagulation factor XIII A chain
F13B	2165	coagulation factor XIII B chain
FAAH	2166	fatty acid amide hydrolase
FABP4	2167	fatty acid binding protein 4
FABP1	2168	fatty acid binding protein 1
FABP2	2169	fatty acid binding protein 2
FABP3	2170	fatty acid binding protein 3
FABP5	2171	fatty acid binding protein 5
FABP6	2172	fatty acid binding protein 6
FABP7	2173	fatty acid binding protein 7
FANCA	2175	Fanconi anemia complementation group A
FANCC	2176	Fanconi anemia complementation group C
FANCD2	2177	Fanconi anemia complementation group D2
ACSL1	2180	acyl-CoA synthetase long-chain family member 1
ACSL4	2182	acyl-CoA synthetase long-chain family member 4
FAH	2184	fumarylacetoacetate hydrolase (fumarylacetoacetase)
PTK2B	2185	protein tyrosine kinase 2 beta
FANCF	2188	Fanconi anemia complementation group F
FANCG	2189	Fanconi anemia complementation group G
FAP	2191	fibroblast activation protein alpha
FASN	2194	fatty acid synthase
FAU	2197	Finkel-Biskis-Reilly murine sarcoma virus (FBR-MuSV) ubiquitously expressed
FBN1	2200	fibrillin 1
FBN2	2201	fibrillin 2
EFEMP1	2202	EGF containing fibulin-like extracellular matrix protein 1
FBP1	2203	fructose-bisphosphatase 1
FCER1A	2205	Fc fragment of IgE receptor Ia
FCER1G	2207	Fc fragment of IgE receptor Ig
FCER2	2208	Fc fragment of IgE receptor II
FCGR1A	2209	Fc fragment of IgG receptor Ia
FCGR2A	2212	Fc fragment of IgG receptor IIa
FCGR2B	2213	Fc fragment of IgG receptor IIb
FCGR3A	2214	Fc fragment of IgG receptor IIIa
FCGR3B	2215	Fc fragment of IgG receptor IIIb
FCGRT	2217	Fc fragment of IgG receptor and transporter
FKTN	2218	fukutin
FCN2	2220	ficolin 2
FDFT1	2222	farnesyl-diphosphate farnesyltransferase 1
FDPS	2224	farnesyl diphosphate synthase
FDX1	2230	ferredoxin 1
FDXR	2232	ferredoxin reductase
FECH	2235	ferrochelatase
FEN1	2237	flap structure-specific endonuclease 1
FER	2241	FER tyrosine kinase
FES	2242	FES proto-oncogene, tyrosine kinase
FGA	2243	fibrinogen alpha chain
FGB	2244	fibrinogen beta chain
FGF1	2246	fibroblast growth factor 1
FGF2	2247	fibroblast growth factor 2
FGF4	2249	fibroblast growth factor 4
FGF5	2250	fibroblast growth factor 5
FGF6	2251	fibroblast growth factor 6
FGF7	2252	fibroblast growth factor 7
FGF8	2253	fibroblast growth factor 8
FGF9	2254	fibroblast growth factor 9
FGF10	2255	fibroblast growth factor 10
FGFR1	2260	fibroblast growth factor receptor 1
FGFR3	2261	fibroblast growth factor receptor 3
GPC5	2262	glypican 5
FGFR2	2263	fibroblast growth factor receptor 2
FGFR4	2264	fibroblast growth factor receptor 4
FGG	2266	fibrinogen gamma chain
FGR	2268	FGR proto-oncogene, Src family tyrosine kinase
FHIT	2272	fragile histidine triad
FHL1	2273	four and a half LIM domains 1
FHL2	2274	four and a half LIM domains 2
FIGF	2277	c-fos induced growth factor (vascular endothelial growth factor D)
FKBP1A	2280	FK506 binding protein 1A
FKBP1B	2281	FK506 binding protein 1B
FKBP2	2286	FK506 binding protein 2
FKBP4	2288	FK506 binding protein 4
FKBP5	2289	FK506 binding protein 5
FOXG1	2290	forkhead box G1
FOXF1	2294	forkhead box F1
FOXF2	2295	forkhead box F2
FOXC1	2296	forkhead box C1
FOXE3	2301	forkhead box E3
FOXJ1	2302	forkhead box J1
FOXC2	2303	forkhead box C2
FOXE1	2304	forkhead box E1
FOXM1	2305	forkhead box M1
FOXD2	2306	forkhead box D2
FOXO1	2308	forkhead box O1
FOXO3	2309	forkhead box O3
FLG	2312	filaggrin
FLI1	2313	Fli-1 proto-oncogene, ETS transcription factor
FLII	2314	flightless I actin binding protein
MLANA	2315	melan-A
FLNA	2316	filamin A
FLNB	2317	filamin B
FLNC	2318	filamin C
FLOT2	2319	flotillin 2
FLT1	2321	fms related tyrosine kinase 1
FLT3	2322	fms related tyrosine kinase 3
FLT3LG	2323	fms related tyrosine kinase 3 ligand
FLT4	2324	fms related tyrosine kinase 4
FMO1	2326	flavin containing monooxygenase 1
FMO2	2327	flavin containing monooxygenase 2
FMO3	2328	flavin containing monooxygenase 3
FMO5	2330	flavin containing monooxygenase 5
FMOD	2331	fibromodulin
FMR1	2332	fragile X mental retardation 1
AFF2	2334	AF4/FMR2 family member 2
FN1	2335	fibronectin 1
FOLH1	2346	folate hydrolase (prostate-specific membrane antigen) 1
FOLR1	2348	folate receptor 1 (adult)
FOLR3	2352	folate receptor 3 (gamma)
FOS	2353	FBJ murine osteosarcoma viral oncogene homolog
FOSB	2354	FBJ murine osteosarcoma viral oncogene homolog B
FOSL2	2355	FOS like antigen 2
FPGS	2356	folylpolyglutamate synthase
FPR1	2357	formyl peptide receptor 1
FPR2	2358	formyl peptide receptor 2
FXN	2395	frataxin
FRK	2444	fyn related Src family tyrosine kinase
MTOR	2475	mechanistic target of rapamycin
FRZB	2487	frizzled-related protein
FSHB	2488	follicle stimulating hormone beta subunit
FSHR	2492	follicle stimulating hormone receptor
NR5A2	2494	nuclear receptor subfamily 5 group A member 2
FTH1	2495	ferritin, heavy polypeptide 1
FTL	2512	ferritin, light polypeptide
NR5A1	2516	nuclear receptor subfamily 5 group A member 1
FUS	2521	FUS RNA binding protein
FUT1	2523	fucosyltransferase 1 (H blood group)
FUT2	2524	fucosyltransferase 2
FUT4	2526	fucosyltransferase 4
FUT8	2530	fucosyltransferase 8 (alpha (1,6) fucosyltransferase)
FYB	2533	FYN binding protein
FYN	2534	FYN proto-oncogene, Src family tyrosine kinase
IFI6	2537	interferon alpha inducible protein 6
G6PC	2538	glucose-6-phosphatase catalytic subunit
G6PD	2539	glucose-6-phosphate dehydrogenase
SLC37A4	2542	solute carrier family 37 member 4
XRCC6	2547	X-ray repair complementing defective repair in Chinese hamster cells 6
GAA	2548	glucosidase alpha, acid
GAB1	2549	GRB2 associated binding protein 1
GABBR1	2550	gamma-aminobutyric acid type B receptor subunit 1
GABPA	2551	GA binding protein transcription factor alpha subunit
GABRA2	2555	gamma-aminobutyric acid type A receptor alpha2 subunit
GABRA3	2556	gamma-aminobutyric acid type A receptor alpha3 subunit
GABRA5	2558	gamma-aminobutyric acid type A receptor alpha5 subunit
GABRB2	2561	gamma-aminobutyric acid type A receptor beta2 subunit
GABRB3	2562	gamma-aminobutyric acid type A receptor beta3 subunit
GABRD	2563	gamma-aminobutyric acid type A receptor delta subunit
GABRG2	2566	gamma-aminobutyric acid type A receptor gamma2 subunit
GABRG3	2567	gamma-aminobutyric acid type A receptor gamma3 subunit
GAD1	2571	glutamate decarboxylase 1
GAD2	2572	glutamate decarboxylase 2
GAK	2580	cyclin G associated kinase
GALC	2581	galactosylceramidase
B4GALNT1	2583	beta-1,4-N-acetyl-galactosaminyltransferase 1
GALK1	2584	galactokinase 1
GALR1	2587	galanin receptor 1
GALNS	2588	galactosamine (N-acetyl)-6-sulfatase
GALNT2	2590	polypeptide N-acetylgalactosaminyltransferase 2
GALNT3	2591	polypeptide N-acetylgalactosaminyltransferase 3
GALT	2592	galactose-1-phosphate uridylyltransferase
GAMT	2593	guanidinoacetate N-methyltransferase
GAP43	2596	growth associated protein 43
GAPDH	2597	glyceraldehyde-3-phosphate dehydrogenase
GARS	2617	glycyl-tRNA synthetase
GART	2618	phosphoribosylglycinamide formyltransferase, phosphoribosylglycinamide synthetase, phosphoribosylaminoimidazole synthetase
GAS1	2619	growth arrest specific 1
GAS2	2620	growth arrest specific 2
GAS6	2621	growth arrest specific 6
GATA1	2623	GATA binding protein 1
GATA2	2624	GATA binding protein 2
GATA3	2625	GATA binding protein 3
GATA4	2626	GATA binding protein 4
GATA6	2627	GATA binding protein 6
GBA	2629	glucosylceramidase beta
GBE1	2632	glucan (1,4-alpha-), branching enzyme 1
GBP3	2635	guanylate binding protein 3
GCDH	2639	glutaryl-CoA dehydrogenase
GCG	2641	glucagon
GCGR	2642	glucagon receptor
GCH1	2643	GTP cyclohydrolase 1
GCK	2645	glucokinase
GCKR	2646	glucokinase (hexokinase 4) regulator
BLOC1S1	2647	biogenesis of lysosomal organelles complex 1 subunit 1
KAT2A	2648	lysine acetyltransferase 2A
OPN1MW	2652	opsin 1 (cone pigments), medium-wave-sensitive
GDF1	2657	growth differentiation factor 1
GDF2	2658	growth differentiation factor 2
MSTN	2660	myostatin
GDF9	2661	growth differentiation factor 9
GDF10	2662	growth differentiation factor 10
GDI1	2664	GDP dissociation inhibitor 1
GDNF	2668	glial cell derived neurotrophic factor
GFAP	2670	glial fibrillary acidic protein
GFER	2671	growth factor, augmenter of liver regeneration
GFI1	2672	growth factor independent 1 transcription repressor
GFPT1	2673	glutamine--fructose-6-phosphate transaminase 1
GFRA1	2674	GDNF family receptor alpha 1
GFRA2	2675	GDNF family receptor alpha 2
GGCX	2677	gamma-glutamyl carboxylase
GGT1	2678	gamma-glutamyltransferase 1
B4GALT1	2683	beta-1,4-galactosyltransferase 1
GGT7	2686	gamma-glutamyltransferase 7
GH1	2688	growth hormone 1
GH2	2689	growth hormone 2
GHR	2690	growth hormone receptor
GHRH	2691	growth hormone releasing hormone
GHRHR	2692	growth hormone releasing hormone receptor
GHSR	2693	growth hormone secretagogue receptor
GIP	2695	gastric inhibitory polypeptide
GIPR	2696	gastric inhibitory polypeptide receptor
GJA1	2697	gap junction protein alpha 1
GJA3	2700	gap junction protein alpha 3
GJA4	2701	gap junction protein alpha 4
GJA5	2702	gap junction protein alpha 5
GJA8	2703	gap junction protein alpha 8
GJB1	2705	gap junction protein beta 1
GJB2	2706	gap junction protein beta 2
GJB3	2707	gap junction protein beta 3
GLA	2717	galactosidase alpha
GPC3	2719	glypican 3
GLB1	2720	galactosidase beta 1
GCLC	2729	glutamate-cysteine ligase catalytic subunit
GCLM	2730	glutamate-cysteine ligase modifier subunit
GLG1	2734	golgi glycoprotein 1
GLI1	2735	GLI family zinc finger 1
GLI2	2736	GLI family zinc finger 2
GLI3	2737	GLI family zinc finger 3
GLO1	2739	glyoxalase I
GLP1R	2740	glucagon like peptide 1 receptor
GLRA1	2741	glycine receptor alpha 1
GLS	2744	glutaminase
GLRX	2745	glutaredoxin
GLUD1	2746	glutamate dehydrogenase 1
GLUD2	2747	glutamate dehydrogenase 2
GLUL	2752	glutamate-ammonia ligase
GMDS	2762	GDP-mannose 4,6-dehydratase
GMFA	2763	glia maturation factor alpha
GML	2765	glycosylphosphatidylinositol anchored molecule like
GNAI1	2770	G protein subunit alpha i1
GNAI3	2773	G protein subunit alpha i3
GNAO1	2775	G protein subunit alpha o1
GNAQ	2776	G protein subunit alpha q
GNAS	2778	GNAS complex locus
GNAT1	2779	G protein subunit alpha transducin 1
GNAT2	2780	G protein subunit alpha transducin 2
GNB3	2784	G protein subunit beta 3
GNG11	2791	G protein subunit gamma 11
GNGT1	2792	G protein subunit gamma transducin 1
GNL1	2794	G protein nucleolar 1 (putative)
GNRH1	2796	gonadotropin releasing hormone 1
GNRH2	2797	gonadotropin releasing hormone 2
GNRHR	2798	gonadotropin releasing hormone receptor
GNS	2799	glucosamine (N-acetyl)-6-sulfatase
GOLGA2	2801	golgin A2
GOLGA4	2803	golgin A4
GOT1	2805	glutamic-oxaloacetic transaminase 1, soluble
SFN	2810	stratifin
GP1BA	2811	glycoprotein Ib platelet alpha subunit
GP2	2813	glycoprotein 2
GP5	2814	glycoprotein V platelet
GP9	2815	glycoprotein IX platelet
GPC1	2817	glypican 1
GPD1	2819	glycerol-3-phosphate dehydrogenase 1
GPD2	2820	glycerol-3-phosphate dehydrogenase 2
GPI	2821	glucose-6-phosphate isomerase
GPM6B	2824	glycoprotein M6B
GPR1	2825	G protein-coupled receptor 1
CCR10	2826	C-C motif chemokine receptor 10
GPR3	2827	G protein-coupled receptor 3
GPR4	2828	G protein-coupled receptor 4
GPR6	2830	G protein-coupled receptor 6
CXCR3	2833	C-X-C motif chemokine receptor 3
PRLHR	2834	prolactin releasing hormone receptor
UTS2R	2837	urotensin 2 receptor
GPR15	2838	G protein-coupled receptor 15
GPR17	2840	G protein-coupled receptor 17
GPR18	2841	G protein-coupled receptor 18
LPAR4	2846	lysophosphatidic acid receptor 4
MCHR1	2847	melanin concentrating hormone receptor 1
GPER1	2852	G protein-coupled estrogen receptor 1
MLNR	2862	motilin receptor
GPR39	2863	G protein-coupled receptor 39
FFAR1	2864	free fatty acid receptor 1
GRK4	2868	G protein-coupled receptor kinase 4
GRK5	2869	G protein-coupled receptor kinase 5
GRK6	2870	G protein-coupled receptor kinase 6
GPS1	2873	G protein pathway suppressor 1
GPT	2875	glutamic-pyruvate transaminase (alanine aminotransferase)
GPX1	2876	glutathione peroxidase 1
GPX2	2877	glutathione peroxidase 2
GPX3	2878	glutathione peroxidase 3
GPX4	2879	glutathione peroxidase 4
GPX7	2882	glutathione peroxidase 7
GRB2	2885	growth factor receptor bound protein 2
GRB10	2887	growth factor receptor bound protein 10
RAPGEF1	2889	Rap guanine nucleotide exchange factor 1
GRIA1	2890	glutamate ionotropic receptor AMPA type subunit 1
GRIA2	2891	glutamate ionotropic receptor AMPA type subunit 2
GRIA3	2892	glutamate ionotropic receptor AMPA type subunit 3
GRIA4	2893	glutamate ionotropic receptor AMPA type subunit 4
GRID1	2894	glutamate ionotropic receptor delta type subunit 1
GRID2	2895	glutamate ionotropic receptor delta type subunit 2
GRN	2896	granulin
GRIK1	2897	glutamate ionotropic receptor kainate type subunit 1
GRIK2	2898	glutamate ionotropic receptor kainate type subunit 2
GRIK3	2899	glutamate ionotropic receptor kainate type subunit 3
GRIK4	2900	glutamate ionotropic receptor kainate type subunit 4
GRIK5	2901	glutamate ionotropic receptor kainate type subunit 5
GRIN1	2902	glutamate ionotropic receptor NMDA type subunit 1
GRIN2A	2903	glutamate ionotropic receptor NMDA type subunit 2A
GRIN2B	2904	glutamate ionotropic receptor NMDA type subunit 2B
GRIN2C	2905	glutamate ionotropic receptor NMDA type subunit 2C
GRIN2D	2906	glutamate ionotropic receptor NMDA type subunit 2D
NR3C1	2908	nuclear receptor subfamily 3 group C member 1
ARHGAP35	2909	Rho GTPase activating protein 35
GRM1	2911	glutamate receptor, metabotropic 1
GRM2	2912	glutamate receptor, metabotropic 2
GRM3	2913	glutamate receptor, metabotropic 3
GRM4	2914	glutamate receptor, metabotropic 4
GRM5	2915	glutamate receptor, metabotropic 5
GRM6	2916	glutamate receptor, metabotropic 6
GRM7	2917	glutamate receptor, metabotropic 7
GRM8	2918	glutamate receptor, metabotropic 8
CXCL1	2919	C-X-C motif chemokine ligand 1
CXCL2	2920	C-X-C motif chemokine ligand 2
CXCL3	2921	C-X-C motif chemokine ligand 3
GRP	2922	gastrin releasing peptide
PDIA3	2923	protein disulfide isomerase family A member 3
GSK3A	2931	glycogen synthase kinase 3 alpha
GSK3B	2932	glycogen synthase kinase 3 beta
GSN	2934	gelsolin
GSPT1	2935	G1 to S phase transition 1
GSS	2937	glutathione synthetase
GSTA1	2938	glutathione S-transferase alpha 1
GSTA2	2939	glutathione S-transferase alpha 2
GSTA3	2940	glutathione S-transferase alpha 3
GSTA4	2941	glutathione S-transferase alpha 4
GSTM1	2944	glutathione S-transferase mu 1
GSTM2	2946	glutathione S-transferase mu 2 (muscle)
GSTM3	2947	glutathione S-transferase mu 3 (brain)
GSTM4	2948	glutathione S-transferase mu 4
GSTM5	2949	glutathione S-transferase mu 5
GSTP1	2950	glutathione S-transferase pi 1
GSTT1	2952	glutathione S-transferase theta 1
GSTT2	2953	glutathione S-transferase theta 2 (gene/pseudogene)
GSTZ1	2954	glutathione S-transferase zeta 1
MSH6	2956	mutS homolog 6
GTF2B	2959	general transcription factor IIB
GTF2H1	2965	general transcription factor IIH subunit 1
GTF2H4	2968	general transcription factor IIH subunit 4
BRF1	2972	BRF1, RNA polymerase III transcription initiation factor 90 kDa subunit
GTF3C1	2975	general transcription factor IIIC subunit 1
GUCA1A	2978	guanylate cyclase activator 1A
GUCA1B	2979	guanylate cyclase activator 1B
GUCA2B	2981	guanylate cyclase activator 2B
GUCY2C	2984	guanylate cyclase 2C
GUSB	2990	glucuronidase beta
GYG1	2992	glycogenin 1
GYPA	2993	glycophorin A (MNS blood group)
GYPB	2994	glycophorin B (MNS blood group)
GYS1	2997	glycogen synthase 1
GZMH	2999	granzyme H
GUCY2D	3000	guanylate cyclase 2D, retinal
GZMA	3001	granzyme A
GZMB	3002	granzyme B
GZMM	3004	granzyme M
H1F0	3005	H1 histone family member 0
HIST1H1C	3006	histone cluster 1, H1c
HIST1H1D	3007	histone cluster 1, H1d
HIST1H1E	3008	histone cluster 1, H1e
HIST1H1B	3009	histone cluster 1, H1b
HIST1H2AE	3012	histone cluster 1, H2ae
H2AFX	3014	H2A histone family member X
H2AFZ	3015	H2A histone family member Z
H3F3B	3021	H3 histone, family 3B (H3.3B)
HABP2	3026	hyaluronan binding protein 2
HSD17B10	3028	hydroxysteroid (17-beta) dehydrogenase 10
HAGH	3029	hydroxyacylglutathione hydrolase
HADH	3033	hydroxyacyl-CoA dehydrogenase
HAL	3034	histidine ammonia-lyase
HARS	3035	histidyl-tRNA synthetase
HAS1	3036	hyaluronan synthase 1
HAS2	3037	hyaluronan synthase 2
HAS3	3038	hyaluronan synthase 3
HBA1	3039	hemoglobin subunit alpha 1
HBA2	3040	hemoglobin subunit alpha 2
HBM	3042	hemoglobin subunit mu
HBB	3043	hemoglobin subunit beta
HBD	3045	hemoglobin subunit delta
HBZ	3050	hemoglobin subunit zeta
HCCS	3052	holocytochrome c synthase
HCFC1	3054	host cell factor C1
HCK	3055	HCK proto-oncogene, Src family tyrosine kinase
HCLS1	3059	hematopoietic cell-specific Lyn substrate 1
HCRT	3060	hypocretin (orexin) neuropeptide precursor
HCRTR1	3061	hypocretin receptor 1
HCRTR2	3062	hypocretin receptor 2
HTT	3064	huntingtin
HDAC1	3065	histone deacetylase 1
HDAC2	3066	histone deacetylase 2
HDC	3067	histidine decarboxylase
HELLS	3070	helicase, lymphoid-specific
NCKAP1L	3071	NCK associated protein 1 like
HEXA	3073	hexosaminidase subunit alpha
HEXB	3074	hexosaminidase subunit beta
CFH	3075	complement factor H
HFE	3077	hemochromatosis
CFHR1	3078	complement factor H related 1
CFHR2	3080	complement factor H related 2
HGD	3081	homogentisate 1,2-dioxygenase
HGF	3082	hepatocyte growth factor
NRG1	3084	neuregulin 1
HHEX	3087	hematopoietically expressed homeobox
HIC1	3090	hypermethylated in cancer 1
HIF1A	3091	hypoxia inducible factor 1 alpha subunit
HIP1	3092	huntingtin interacting protein 1
UBE2K	3093	ubiquitin conjugating enzyme E2 K
HINT1	3094	histidine triad nucleotide binding protein 1
HIVEP1	3096	human immunodeficiency virus type I enhancer binding protein 1
HIVEP2	3097	human immunodeficiency virus type I enhancer binding protein 2
HK1	3098	hexokinase 1
HK2	3099	hexokinase 2
HK3	3101	hexokinase 3
ZBTB48	3104	zinc finger and BTB domain containing 48
HLA-A	3105	major histocompatibility complex, class I, A
HLA-B	3106	major histocompatibility complex, class I, B
HLA-C	3107	major histocompatibility complex, class I, C
MNX1	3110	motor neuron and pancreas homeobox 1
HLA-DPA1	3113	major histocompatibility complex, class II, DP alpha 1
HLA-DPB1	3115	major histocompatibility complex, class II, DP beta 1
HLA-DQA1	3117	major histocompatibility complex, class II, DQ alpha 1
HLA-DQB1	3119	major histocompatibility complex, class II, DQ beta 1
HLA-DRA	3122	major histocompatibility complex, class II, DR alpha
HLA-DRB1	3123	major histocompatibility complex, class II, DR beta 1
HLA-DRB3	3125	major histocompatibility complex, class II, DR beta 3
HLA-DRB4	3126	major histocompatibility complex, class II, DR beta 4
HLA-DRB5	3127	major histocompatibility complex, class II, DR beta 5
HLF	3131	hepatic leukemia factor
HLA-E	3133	major histocompatibility complex, class I, E
HLA-F	3134	major histocompatibility complex, class I, F
HLA-G	3135	major histocompatibility complex, class I, G
MR1	3140	major histocompatibility complex, class I-related
HLCS	3141	holocarboxylase synthetase
HLX	3142	H2.0-like homeobox
HMGB1	3146	high mobility group box 1
HMGB2	3148	high mobility group box 2
HMGN1	3150	high mobility group nucleosome binding domain 1
HMGCL	3155	3-hydroxymethyl-3-methylglutaryl-CoA lyase
HMGCR	3156	3-hydroxy-3-methylglutaryl-CoA reductase
HMGCS1	3157	3-hydroxy-3-methylglutaryl-CoA synthase 1
HMGCS2	3158	3-hydroxy-3-methylglutaryl-CoA synthase 2
HMGA1	3159	high mobility group AT-hook 1
HMMR	3161	hyaluronan mediated motility receptor
HMOX1	3162	heme oxygenase 1
HMOX2	3163	heme oxygenase 2
NR4A1	3164	nuclear receptor subfamily 4 group A member 1
FOXA1	3169	forkhead box A1
FOXA2	3170	forkhead box A2
FOXA3	3171	forkhead box A3
HNF4A	3172	hepatocyte nuclear factor 4 alpha
ONECUT1	3175	one cut homeobox 1
HNRNPA1	3178	heterogeneous nuclear ribonucleoprotein A1
HNRNPA2B1	3181	heterogeneous nuclear ribonucleoprotein A2/B1
HNRNPAB	3182	heterogeneous nuclear ribonucleoprotein A/B
HNRNPC	3183	heterogeneous nuclear ribonucleoprotein C (C1/C2)
HNRNPD	3184	heterogeneous nuclear ribonucleoprotein D
HNRNPF	3185	heterogeneous nuclear ribonucleoprotein F
HNRNPK	3190	heterogeneous nuclear ribonucleoprotein K
HNRNPU	3192	heterogeneous nuclear ribonucleoprotein U (scaffold attachment factor A)
TLX1	3195	T-cell leukemia homeobox 1
HOXA1	3198	homeobox A1
HOXA3	3200	homeobox A3
HOXA4	3201	homeobox A4
HOXA5	3202	homeobox A5
HOXA6	3203	homeobox A6
HOXA7	3204	homeobox A7
HOXA9	3205	homeobox A9
HOXA10	3206	homeobox A10
HOXA11	3207	homeobox A11
HPCA	3208	hippocalcin
HOXA13	3209	homeobox A13
HOXB4	3214	homeobox B4
HOXB5	3215	homeobox B5
HOXB7	3217	homeobox B7
HOXB8	3218	homeobox B8
HOXC4	3221	homeobox C4
HOXC6	3223	homeobox C6
HOXC8	3224	homeobox C8
HOXD4	3233	homeobox D4
HOXD10	3236	homeobox D10
HOXD11	3237	homeobox D11
HPD	3242	4-hydroxyphenylpyruvate dioxygenase
HPGD	3248	hydroxyprostaglandin dehydrogenase 15-(NAD)
HPN	3249	hepsin
HPR	3250	haptoglobin-related protein
HPRT1	3251	hypoxanthine phosphoribosyltransferase 1
HPS1	3257	HPS1, biogenesis of lysosomal organelles complex 3 subunit 1
HPX	3263	hemopexin
HRAS	3265	Harvey rat sarcoma viral oncogene homolog
ERAS	3266	ES cell expressed Ras
HRH1	3269	histamine receptor H1
HRC	3270	histidine rich calcium binding protein
HRG	3273	histidine rich glycoprotein
PRMT2	3275	protein arginine methyltransferase 2
PRMT1	3276	protein arginine methyltransferase 1
HES1	3280	hes family bHLH transcription factor 1
HSD3B1	3283	hydroxy-delta-5-steroid dehydrogenase, 3 beta- and steroid delta-isomerase 1
HSD3B2	3284	hydroxy-delta-5-steroid dehydrogenase, 3 beta- and steroid delta-isomerase 2
HSD11B1	3290	hydroxysteroid (11-beta) dehydrogenase 1
HSD11B2	3291	hydroxysteroid (11-beta) dehydrogenase 2
HSD17B1	3292	hydroxysteroid (17-beta) dehydrogenase 1
HSD17B3	3293	hydroxysteroid (17-beta) dehydrogenase 3
HSD17B2	3294	hydroxysteroid (17-beta) dehydrogenase 2
HSD17B4	3295	hydroxysteroid (17-beta) dehydrogenase 4
HSF1	3297	heat shock transcription factor 1
HSF2	3298	heat shock transcription factor 2
HSF4	3299	heat shock transcription factor 4
DNAJA1	3301	DnaJ heat shock protein family (Hsp40) member A1
HSPA1A	3303	heat shock protein family A (Hsp70) member 1A
HSPA1B	3304	heat shock protein family A (Hsp70) member 1B
HSPA1L	3305	heat shock protein family A (Hsp70) member 1 like
HSPA2	3306	heat shock protein family A (Hsp70) member 2
HSPA4	3308	heat shock protein family A (Hsp70) member 4
HSPA5	3309	heat shock protein family A (Hsp70) member 5
HSPA6	3310	heat shock protein family A (Hsp70) member 6
HSPA8	3312	heat shock protein family A (Hsp70) member 8
HSPA9	3313	heat shock protein family A (Hsp70) member 9
HSPB1	3315	heat shock protein family B (small) member 1
HSPB2	3316	heat shock protein family B (small) member 2
HSP90AA1	3320	heat shock protein 90kDa alpha family class A member 1
HSP90AB1	3326	heat shock protein 90kDa alpha family class B member 1
HSPD1	3329	heat shock protein family D (Hsp60) member 1
HSPE1	3336	heat shock protein family E (Hsp10) member 1
DNAJB1	3337	DnaJ heat shock protein family (Hsp40) member B1
HSPG2	3339	heparan sulfate proteoglycan 2
NDST1	3340	N-deacetylase/N-sulfotransferase 1
FOXN2	3344	forkhead box N2
HTN3	3347	histatin 3
HTR1A	3350	5-hydroxytryptamine receptor 1A
HTR1B	3351	5-hydroxytryptamine receptor 1B
HTR2A	3356	5-hydroxytryptamine receptor 2A
HTR2B	3357	5-hydroxytryptamine receptor 2B
HTR2C	3358	5-hydroxytryptamine receptor 2C
HTR4	3360	5-hydroxytryptamine receptor 4
HUS1	3364	HUS1 checkpoint clamp component
TNC	3371	tenascin C
HYAL1	3373	hyaluronoglucosaminidase 1
IAPP	3375	islet amyloid polypeptide
IBSP	3381	integrin binding sialoprotein
ICA1	3382	islet cell autoantigen 1
ICAM1	3383	intercellular adhesion molecule 1
ICAM2	3384	intercellular adhesion molecule 2
ICAM3	3385	intercellular adhesion molecule 3
IRF8	3394	interferon regulatory factor 8
ICT1	3396	immature colon carcinoma transcript 1
ID1	3397	inhibitor of DNA binding 1, HLH protein
ID2	3398	inhibitor of DNA binding 2, HLH protein
ID3	3399	inhibitor of DNA binding 3, HLH protein
ID4	3400	inhibitor of DNA binding 4, HLH protein
IDE	3416	insulin degrading enzyme
IDH1	3417	isocitrate dehydrogenase 1 (NADP+)
IDH2	3418	isocitrate dehydrogenase 2 (NADP+), mitochondrial
IDH3B	3420	isocitrate dehydrogenase 3 (NAD+) beta
IDS	3423	iduronate 2-sulfatase
IDUA	3425	iduronidase, alpha-L-
IFI16	3428	interferon gamma inducible protein 16
IFI27	3429	interferon alpha inducible protein 27
IFIT1	3434	interferon induced protein with tetratricopeptide repeats 1
IFIT3	3437	interferon induced protein with tetratricopeptide repeats 3
IFNA1	3439	interferon, alpha 1
IFNA2	3440	interferon, alpha 2
IFNAR1	3454	interferon alpha and beta receptor subunit 1
IFNAR2	3455	interferon alpha and beta receptor subunit 2
IFNB1	3456	interferon beta 1
IFNG	3458	interferon, gamma
IFNGR1	3459	interferon gamma receptor 1
IFNGR2	3460	interferon gamma receptor 2 (interferon gamma transducer 1)
IFRD1	3475	interferon related developmental regulator 1
IGBP1	3476	immunoglobulin (CD79A) binding protein 1
IGF1	3479	insulin like growth factor 1
IGF1R	3480	insulin like growth factor 1 receptor
IGF2	3481	insulin like growth factor 2
IGF2R	3482	insulin like growth factor 2 receptor
IGFALS	3483	insulin like growth factor binding protein acid labile subunit
IGFBP1	3484	insulin like growth factor binding protein 1
IGFBP2	3485	insulin like growth factor binding protein 2
IGFBP3	3486	insulin like growth factor binding protein 3
IGFBP4	3487	insulin like growth factor binding protein 4
IGFBP5	3488	insulin like growth factor binding protein 5
IGFBP6	3489	insulin like growth factor binding protein 6
IGFBP7	3490	insulin like growth factor binding protein 7
CYR61	3491	cysteine rich angiogenic inducer 61
IGH	3492	immunoglobulin heavy locus
IGHMBP2	3508	immunoglobulin mu binding protein 2
RBPJ	3516	recombination signal binding protein for immunoglobulin kappa J region
IGL	3535	immunoglobulin lambda locus
IGSF1	3547	immunoglobulin superfamily member 1
IHH	3549	indian hedgehog
IKBKB	3551	inhibitor of kappa light polypeptide gene enhancer in B-cells, kinase beta
IL1A	3552	interleukin 1 alpha
IL1B	3553	interleukin 1 beta
IL1R1	3554	interleukin 1 receptor type 1
IL1RAP	3556	interleukin 1 receptor accessory protein
IL1RN	3557	interleukin 1 receptor antagonist
IL2	3558	interleukin 2
IL2RA	3559	interleukin 2 receptor subunit alpha
IL2RB	3560	interleukin 2 receptor subunit beta
IL2RG	3561	interleukin 2 receptor subunit gamma
IL3	3562	interleukin 3
IL3RA	3563	interleukin 3 receptor subunit alpha
IL4	3565	interleukin 4
IL4R	3566	interleukin 4 receptor
IL5	3567	interleukin 5
IL6	3569	interleukin 6
IL6R	3570	interleukin 6 receptor
IL6ST	3572	interleukin 6 signal transducer
IL7	3574	interleukin 7
IL7R	3575	interleukin 7 receptor
CXCL8	3576	C-X-C motif chemokine ligand 8
CXCR1	3577	C-X-C motif chemokine receptor 1
IL9	3578	interleukin 9
CXCR2	3579	C-X-C motif chemokine receptor 2
IL9R	3581	interleukin 9 receptor
IL10	3586	interleukin 10
IL10RA	3587	interleukin 10 receptor subunit alpha
IL10RB	3588	interleukin 10 receptor subunit beta
IL11	3589	interleukin 11
IL11RA	3590	interleukin 11 receptor subunit alpha
IL12A	3592	interleukin 12A
IL12B	3593	interleukin 12B
IL13	3596	interleukin 13
IL13RA1	3597	interleukin 13 receptor subunit alpha 1
IL13RA2	3598	interleukin 13 receptor subunit alpha 2
IL15	3600	interleukin 15
IL15RA	3601	interleukin 15 receptor subunit alpha
IL16	3603	interleukin 16
TNFRSF9	3604	tumor necrosis factor receptor superfamily member 9
IL17A	3605	interleukin 17A
IL18	3606	interleukin 18
ILF3	3609	interleukin enhancer binding factor 3
ILK	3611	integrin linked kinase
IMPA1	3612	inositol(myo)-1(or 4)-monophosphatase 1
IMPA2	3613	inositol(myo)-1(or 4)-monophosphatase 2
IMPDH1	3614	IMP (inosine 5'-monophosphate) dehydrogenase 1
IMPDH2	3615	IMP (inosine 5'-monophosphate) dehydrogenase 2
IMPG1	3617	interphotoreceptor matrix proteoglycan 1
INCENP	3619	inner centromere protein
IDO1	3620	indoleamine 2,3-dioxygenase 1
ING1	3621	inhibitor of growth family member 1
ING2	3622	inhibitor of growth family member 2
INHA	3623	inhibin alpha
INHBA	3624	inhibin beta A
INHBB	3625	inhibin beta B
CXCL10	3627	C-X-C motif chemokine ligand 10
INS	3630	insulin
INPP5A	3632	inositol polyphosphate-5-phosphatase A
INPP5D	3635	inositol polyphosphate-5-phosphatase D
INPPL1	3636	inositol polyphosphate phosphatase like 1
INSL3	3640	insulin like 3
INSR	3643	insulin receptor
EIF3E	3646	eukaryotic translation initiation factor 3 subunit E
PDX1	3651	pancreatic and duodenal homeobox 1
IPP	3652	intracisternal A particle-promoted polypeptide
IRAK1	3654	interleukin 1 receptor associated kinase 1
ITGA6	3655	integrin subunit alpha 6
IREB2	3658	iron responsive element binding protein 2
IRF1	3659	interferon regulatory factor 1
IRF3	3661	interferon regulatory factor 3
IRF4	3662	interferon regulatory factor 4
IRF5	3663	interferon regulatory factor 5
IRF7	3665	interferon regulatory factor 7
IRS1	3667	insulin receptor substrate 1
ISG20	3669	interferon stimulated exonuclease gene 20kDa
ISL1	3670	ISL LIM homeobox 1
ITGA1	3672	integrin subunit alpha 1
ITGA2	3673	integrin subunit alpha 2
ITGA2B	3674	integrin subunit alpha 2b
ITGA3	3675	integrin subunit alpha 3
ITGA4	3676	integrin subunit alpha 4
ITGA5	3678	integrin subunit alpha 5
ITGA7	3679	integrin subunit alpha 7
ITGA9	3680	integrin subunit alpha 9
ITGAD	3681	integrin subunit alpha D
ITGAE	3682	integrin subunit alpha E
ITGAL	3683	integrin subunit alpha L
ITGAM	3684	integrin subunit alpha M
ITGAV	3685	integrin subunit alpha V
ITGAX	3687	integrin subunit alpha X
ITGB1	3688	integrin subunit beta 1
ITGB2	3689	integrin subunit beta 2
ITGB3	3690	integrin subunit beta 3
ITGB4	3691	integrin subunit beta 4
EIF6	3692	eukaryotic translation initiation factor 6
ITGB5	3693	integrin subunit beta 5
ITGB6	3694	integrin subunit beta 6
ITIH3	3699	inter-alpha-trypsin inhibitor heavy chain 3
ITIH4	3700	inter-alpha-trypsin inhibitor heavy chain family member 4
ITK	3702	IL2 inducible T-cell kinase
ITPA	3704	inosine triphosphatase
ITPKB	3707	inositol-trisphosphate 3-kinase B
ITPR1	3708	inositol 1,4,5-trisphosphate receptor type 1
ITPR2	3709	inositol 1,4,5-trisphosphate receptor type 2
ITPR3	3710	inositol 1,4,5-trisphosphate receptor type 3
IVD	3712	isovaleryl-CoA dehydrogenase
JAG2	3714	jagged 2
JAK1	3716	Janus kinase 1
JAK2	3717	Janus kinase 2
JAK3	3718	Janus kinase 3
JUN	3725	jun proto-oncogene
JUNB	3726	jun B proto-oncogene
JUND	3727	jun D proto-oncogene
JUP	3728	junction plakoglobin
ANOS1	3730	anosmin 1
CD82	3732	CD82 molecule
KCNA1	3736	potassium voltage-gated channel subfamily A member 1
KCNA2	3737	potassium voltage-gated channel subfamily A member 2
KCNA3	3738	potassium voltage-gated channel subfamily A member 3
KCNA4	3739	potassium voltage-gated channel subfamily A member 4
KCNA5	3741	potassium voltage-gated channel subfamily A member 5
KCNA6	3742	potassium voltage-gated channel subfamily A member 6
KCNB1	3745	potassium voltage-gated channel subfamily B member 1
KCNC1	3746	potassium voltage-gated channel subfamily C member 1
KCNC2	3747	potassium voltage-gated channel subfamily C member 2
KCNC4	3749	potassium voltage-gated channel subfamily C member 4
KCND2	3751	potassium voltage-gated channel subfamily D member 2
KCND3	3752	potassium voltage-gated channel subfamily D member 3
KCNE1	3753	potassium voltage-gated channel subfamily E regulatory subunit 1
KCNG1	3755	potassium voltage-gated channel modifier subfamily G member 1
KCNH1	3756	potassium voltage-gated channel subfamily H member 1
KCNH2	3757	potassium voltage-gated channel subfamily H member 2
KCNJ1	3758	potassium voltage-gated channel subfamily J member 1
KCNJ2	3759	potassium voltage-gated channel subfamily J member 2
KCNJ3	3760	potassium voltage-gated channel subfamily J member 3
KCNJ4	3761	potassium voltage-gated channel subfamily J member 4
KCNJ5	3762	potassium voltage-gated channel subfamily J member 5
KCNJ6	3763	potassium voltage-gated channel subfamily J member 6
KCNJ8	3764	potassium voltage-gated channel subfamily J member 8
KCNJ10	3766	potassium voltage-gated channel subfamily J member 10
KCNJ11	3767	potassium voltage-gated channel subfamily J member 11
KCNJ12	3768	potassium voltage-gated channel subfamily J member 12
KCNJ13	3769	potassium voltage-gated channel subfamily J member 13
KCNJ14	3770	potassium voltage-gated channel subfamily J member 14
KCNJ16	3773	potassium voltage-gated channel subfamily J member 16
KCNK2	3776	potassium two pore domain channel subfamily K member 2
KCNK3	3777	potassium two pore domain channel subfamily K member 3
KCNMA1	3778	potassium calcium-activated channel subfamily M alpha 1
KCNMB1	3779	potassium calcium-activated channel subfamily M regulatory beta subunit 1
KCNN4	3783	potassium calcium-activated channel subfamily N member 4
KCNQ1	3784	potassium voltage-gated channel subfamily Q member 1
KCNQ2	3785	potassium voltage-gated channel subfamily Q member 2
KCNQ3	3786	potassium voltage-gated channel subfamily Q member 3
KCNS1	3787	potassium voltage-gated channel modifier subfamily S member 1
KCNS3	3790	potassium voltage-gated channel modifier subfamily S member 3
KDR	3791	kinase insert domain receptor
KEL	3792	Kell blood group, metallo-endopeptidase
KIF2A	3796	kinesin heavy chain member 2A
KIF5A	3798	kinesin family member 5A
KIF5B	3799	kinesin family member 5B
KIF5C	3800	kinesin family member 5C
KIR2DL1	3802	killer cell immunoglobulin like receptor, two Ig domains and long cytoplasmic tail 1
KIR2DL2	3803	killer cell immunoglobulin like receptor, two Ig domains and long cytoplasmic tail 2
KIR2DL3	3804	killer cell immunoglobulin like receptor, two Ig domains and long cytoplasmic tail 3
KIR2DL4	3805	killer cell immunoglobulin like receptor, two Ig domains and long cytoplasmic tail 4
KIR2DS1	3806	killer cell immunoglobulin like receptor, two Ig domains and short cytoplasmic tail 1
KIR2DS3	3808	killer cell immunoglobulin like receptor, two Ig domains and short cytoplasmic tail 3
KIR2DS4	3809	killer cell immunoglobulin like receptor, two Ig domains and short cytoplasmic tail 4
KIR2DS5	3810	killer cell immunoglobulin like receptor, two Ig domains and short cytoplasmic tail 5
KIR3DL2	3812	killer cell immunoglobulin like receptor, three Ig domains and long cytoplasmic tail 2
KISS1	3814	KiSS-1 metastasis-suppressor
KIT	3815	KIT proto-oncogene receptor tyrosine kinase
KLK2	3817	kallikrein related peptidase 2
KLKB1	3818	kallikrein B1
KLRB1	3820	killer cell lectin like receptor B1
KLRC1	3821	killer cell lectin like receptor C1
KLRC2	3822	killer cell lectin like receptor C2
KLRD1	3824	killer cell lectin like receptor D1
KLC1	3831	kinesin light chain 1
KIF11	3832	kinesin family member 11
KIFC1	3833	kinesin family member C1
KPNA2	3838	karyopherin subunit alpha 2
KPNA4	3840	karyopherin subunit alpha 4
KPNA5	3841	karyopherin subunit alpha 5
TNPO1	3842	transportin 1
KRAS	3845	Kirsten rat sarcoma viral oncogene homolog
KRT1	3848	keratin 1
KRT5	3852	keratin 5
KRT7	3855	keratin 7
KRT8	3856	keratin 8
KRT13	3860	keratin 13
KRT14	3861	keratin 14
KRT15	3866	keratin 15
KRT16	3868	keratin 16
KRT18	3875	keratin 18
KRT19	3880	keratin 19
KRT31	3881	keratin 31
KRT81	3887	keratin 81
KRT82	3888	keratin 82
KRT83	3889	keratin 83
L1CAM	3897	L1 cell adhesion molecule
AFF3	3899	AF4/FMR2 family member 3
LAG3	3902	lymphocyte activating 3
LAIR1	3903	leukocyte associated immunoglobulin like receptor 1
LAMA2	3908	laminin subunit alpha 2
LAMA3	3909	laminin subunit alpha 3
LAMA5	3911	laminin subunit alpha 5
LAMB1	3912	laminin subunit beta 1
LAMB2	3913	laminin subunit beta 2
LAMB3	3914	laminin subunit beta 3
LAMC1	3915	laminin subunit gamma 1
LAMP1	3916	lysosomal associated membrane protein 1
LAMC2	3918	laminin subunit gamma 2
LAMP2	3920	lysosomal associated membrane protein 2
RPSA	3921	ribosomal protein SA
STMN1	3925	stathmin 1
LBP	3929	lipopolysaccharide binding protein
LBR	3930	lamin B receptor
LCAT	3931	lecithin-cholesterol acyltransferase
LCK	3932	LCK proto-oncogene, Src family tyrosine kinase
LCN2	3934	lipocalin 2
LCP2	3937	lymphocyte cytosolic protein 2
LDHA	3939	lactate dehydrogenase A
LDHB	3945	lactate dehydrogenase B
LDHC	3948	lactate dehydrogenase C
LDLR	3949	low density lipoprotein receptor
LEP	3952	leptin
LEPR	3953	leptin receptor
LGALS1	3956	lectin, galactoside-binding, soluble, 1
LGALS3	3958	lectin, galactoside-binding, soluble, 3
LGALS4	3960	lectin, galactoside-binding, soluble, 4
LHB	3972	luteinizing hormone beta polypeptide
LHCGR	3973	luteinizing hormone/choriogonadotropin receptor
LHX1	3975	LIM homeobox 1
LIF	3976	leukemia inhibitory factor
LIFR	3977	leukemia inhibitory factor receptor alpha
LIG1	3978	ligase I, DNA, ATP-dependent
LIG3	3980	ligase III, DNA, ATP-dependent
LIG4	3981	ligase IV, DNA, ATP-dependent
LIM2	3982	lens intrinsic membrane protein 2
LIMK1	3984	LIM domain kinase 1
LIMK2	3985	LIM domain kinase 2
LIMS1	3987	LIM zinc finger domain containing 1
LIPA	3988	lipase A, lysosomal acid type
LIPC	3990	lipase C, hepatic type
LIPE	3991	lipase E, hormone sensitive type
FADS1	3992	fatty acid desaturase 1
LLGL2	3993	lethal giant larvae homolog 2, scribble cell polarity complex component
FADS3	3995	fatty acid desaturase 3
LMAN1	3998	lectin, mannose binding 1
LMNA	4000	lamin A/C
LMNB1	4001	lamin B1
LMO1	4004	LIM domain only 1
LMO2	4005	LIM domain only 2
LMX1A	4009	LIM homeobox transcription factor 1 alpha
LMX1B	4010	LIM homeobox transcription factor 1 beta
LNPEP	4012	leucyl/cystinyl aminopeptidase
LOR	4014	loricrin
LOX	4015	lysyl oxidase
LOXL1	4016	lysyl oxidase like 1
LOXL2	4017	lysyl oxidase like 2
LPA	4018	lipoprotein, Lp(a)
LPL	4023	lipoprotein lipase
LPO	4025	lactoperoxidase
LPP	4026	LIM domain containing preferred translocation partner in lipoma
LRP1	4035	LDL receptor related protein 1
LRP2	4036	LDL receptor related protein 2
LRP4	4038	LDL receptor related protein 4
LRP6	4040	LDL receptor related protein 6
LRP5	4041	LDL receptor related protein 5
LRPAP1	4043	LDL receptor related protein associated protein 1
LSAMP	4045	limbic system-associated membrane protein
LSP1	4046	lymphocyte-specific protein 1
LSS	4047	lanosterol synthase (2,3-oxidosqualene-lanosterol cyclase)
LTA4H	4048	leukotriene A4 hydrolase
LTA	4049	lymphotoxin alpha
LTB	4050	lymphotoxin beta
CYP4F3	4051	cytochrome P450 family 4 subfamily F member 3
LTBP2	4053	latent transforming growth factor beta binding protein 2
LTBP3	4054	latent transforming growth factor beta binding protein 3
LTBR	4055	lymphotoxin beta receptor
LTF	4057	lactotransferrin
LTK	4058	leukocyte receptor tyrosine kinase
BCAM	4059	basal cell adhesion molecule (Lutheran blood group)
LUM	4060	lumican
LY6E	4061	lymphocyte antigen 6 complex, locus E
CD180	4064	CD180 molecule
LY75	4065	lymphocyte antigen 75
LYL1	4066	lymphoblastic leukemia associated hematopoiesis regulator 1
LYN	4067	LYN proto-oncogene, Src family tyrosine kinase
SH2D1A	4068	SH2 domain containing 1A
TACSTD2	4070	tumor-associated calcium signal transducer 2
TM4SF1	4071	transmembrane 4 L six family member 1
EPCAM	4072	epithelial cell adhesion molecule
NBR1	4077	neighbor of BRCA1 gene 1
MARCKS	4082	myristoylated alanine rich protein kinase C substrate
[truncated: 5,417 more rows]
