# Supplementary material for: New approach to generating insights for aging research based on literature mining and knowledge integration
Source: PLoS One. 2017 Aug 17;12(8):e0183534. doi: 10.1371/journal.pone.0183534 (PMC5560588; doi:10.1371/journal.pone.0183534)
Supplement: S3 Table — (XLSX) [file pone.0183534.s003.xlsx]

## Sheet: w47_relsa_ffmap_satigene128_sym
Gene	Entrez Gene ID	Description
TNF	7124	tumor necrosis factor
IL6	3569	interleukin 6
JUN	3725	jun proto-oncogene
NFKB1	4790	nuclear factor of kappa light polypeptide gene enhancer in B-cells 1
CCL2	6347	C-C motif chemokine ligand 2
BCL2	596	B-cell CLL/lymphoma 2
BAX	581	BCL2-associated X protein
CD4	920	CD4 molecule
PTGS2	5743	prostaglandin-endoperoxide synthase 2
MAPK3	5595	mitogen-activated protein kinase 3
PIK3CB	5291	phosphatidylinositol-4,5-bisphosphate 3-kinase catalytic subunit beta
PIK3CG	5294	phosphatidylinositol-4,5-bisphosphate 3-kinase catalytic subunit gamma
PIK3CD	5293	phosphatidylinositol-4,5-bisphosphate 3-kinase catalytic subunit delta
PIK3CA	5290	phosphatidylinositol-4,5-bisphosphate 3-kinase catalytic subunit alpha
NFE2L2	4780	nuclear factor, erythroid 2 like 2
IL1B	3553	interleukin 1 betain-1-beta
GABPA	2551	GA binding protein transcription factor alpha subunit
IGF1	3479	insulin like growth factor 1
DBP	1628	D site of albumin promoter (albumin D-box) binding protein
TLR4	7099	toll like receptor 4
MMP9	4318	matrix metallopeptidase 9
S100B	6285	S100 calcium binding protein B
CAT	847	catalase
IL4	3565	interleukin 4
EGFR	1956	epidermal growth factor receptor
CA2	760	carbonic anhydrase 2
MTOR	2475	mechanistic target of rapamycin
RHO	6010	rhodopsin
MMP2	4313	matrix metallopeptidase 2
BDNF	627	brain-derived neurotrophic factor
PIGS	94005	phosphatidylinositol glycan anchor biosynthesis class S
FOS	2353	FBJ murine osteosarcoma viral oncogene homolog
CYP2B6	1555	cytochrome P450 family 2 subfamily B member 6
APOB	338	apolipoprotein B
NOS3	4846	nitric oxide synthase 3
MPO	4353	myeloperoxidase
JUND	3727	jun D proto-oncogene
JUNB	3726	jun B proto-oncogene
IL13	3596	interleukin 13
FOSB	2354	FBJ murine osteosarcoma viral oncogene homolog B
STAT3	6774	signal transducer and activator of transcription 3 (acute-phase response factor)
TLR2	7097	toll like receptor 2
IRS2	8660	insulin receptor substrate 2
CD68	968	CD68 molecule
SRC	6714	SRC proto-oncogene, non-receptor tyrosine kinase
IL2	3558	interleukin 2
GFAP	2670	glial fibrillary acidic protein
IL18	3606	interleukin 18
RAC1	5879	ras-related C3 botulinum toxin substrate 1 (rho family, small GTP binding protein Rac1)
SOD2	6648	superoxide dismutase 2, mitochondrial
SLC2A1	6513	solute carrier family 2 member 1
TIMP1	7076	TIMP metallopeptidase inhibitor 1
MAPK8	5599	mitogen-activated protein kinase 8
ADRA1D	146	adrenoceptor alpha 1D
NLRP3	114548	NLR family, pyrin domain containing 3
CCL4	6351	C-C motif chemokine ligand 4
NPS	594857	neuropeptide S
NEUROD1	4760	neuronal differentiation 1
PI3	5266	peptidase inhibitor 3
PPARA	5465	peroxisome proliferator activated receptor alpha
UCP2	7351	uncoupling protein 2 (mitochondrial, proton carrier)
TUBB4B	10383	tubulin beta 4B class Ivb
CD40	958	CD40 molecule
RPE	6120	ribulose-5-phosphate-3-epimerase
CD34	947	CD34 molecule
VWF	7450	von Willebrand factor
LPO	4025	lactoperoxidase
RHOA	387	ras homolog family member A
EGF	1950	epidermal growth factor
HGF	3082	hepatocyte growth factor
PECAM1	5175	platelet/endothelial cell adhesion molecule 1
PPARG	5468	peroxisome proliferator activated receptor gamma
AES	166	amino-terminal enhancer of split
CA3	761	carbonic anhydrase 3
EPO	2056	erythropoietin
FOXM1	2305	forkhead box M1
JAK2	3717	Janus kinase 2
EP300	2033	E1A binding protein p300
PTPRC	5788	protein tyrosine phosphatase, receptor type C
SP1	6667	Sp1 transcription factor
MYD88	4615	myeloid differentiation primary response 88
MYC	4609	v-myc avian myelocytomatosis viral oncogene homolog
HSPB1	3315	heat shock protein family B (small) member 1
PCNA	5111	proliferating cell nuclear antigen
MBP	4155	myelin basic protein
ITGAX	3687	integrin subunit alpha X
MAP2K1	5604	mitogen-activated protein kinase kinase 1
HSPB2	3316	heat shock protein family B (small) member 2
NOS2	4843	nitric oxide synthase 2
GAPDH	2597	glyceraldehyde-3-phosphate dehydrogenase
BHLHE22	27319	basic helix-loop-helix family member e22
PDC	5132	phosducin
MET	4233	MET proto-oncogene, receptor tyrosine kinase
CYP3A4	1576	cytochrome P450 family 3 subfamily A member 4
CRMP1	1400	collapsin response mediator protein 1
CUX1	1523	cut like homeobox 1
ATP8A2	51761	ATPase phospholipid transporting 8A2
DAPK2	23604	death-associated protein kinase 2
GRIN2B	2904	glutamate ionotropic receptor NMDA type subunit 2B
PLA2G1B	5319	phospholipase A2 group IB
UTRN	7402	utrophin
COX2	4513	cytochrome c oxidase subunit II
SART3	9733	squamous cell carcinoma antigen recognized by T-cells 3
SCARB1	949	scavenger receptor class B member 1
NTS	4922	neurotensin
ERBB2	2064	erb-b2 receptor tyrosine kinase 2
RAF1	5894	Raf-1 proto-oncogene, serine/threonine kinase
PGD	5226	phosphogluconate dehydrogenase
CD8A	925	CD8a molecule
NTF3	4908	neurotrophin 3
MAL	4118	mal T-cell differentiation protein
FLT1	2321	fms related tyrosine kinase 1
PROM1	8842	prominin 1
RELA	5970	v-rel avian reticuloendotheliosis viral oncogene homolog A
CNTF	1270	ciliary neurotrophic factor
NOTCH1	4851	notch 1
AGRP	181	agouti related neuropeptide
SELP	6403	selectin P
GRIN2A	2903	glutamate ionotropic receptor NMDA type subunit 2A
GRIN1	2902	glutamate ionotropic receptor NMDA type subunit 1
FURIN	5045	furin, paired basic amino acid cleaving enzyme
PROC	5624	protein C, inactivator of coagulation factors Va and VIIIa
KLF6	1316	Kruppel-like factor 6
CDKN1B	1027	cyclin-dependent kinase inhibitor 1B
CPE	1363	carboxypeptidase E
GRB2	2885	growth factor receptor bound protein 2
CARS	833	cysteinyl-tRNA synthetase
HBB	3043	hemoglobin subunit beta
