# Supplementary material for: New approach to generating insights for aging research based on literature mining and knowledge integration
Source: PLoS One. 2017 Aug 17;12(8):e0183534. doi: 10.1371/journal.pone.0183534 (PMC5560588; doi:10.1371/journal.pone.0183534)
Supplement: S4 Table — A zero in the Synonym column indicates a gene synonym, while one indicates a primary gene symbol. (XLSX) [file pone.0183534.s004.xlsx]

## Sheet: gene68260_table
Synonym	Gene	Entrez Gene ID	Description
1	A1BG	1	alpha-1-B glycoprotein
0	A1B	1
0	ABG	1
0	GAB	1
0	HYST2477	1
1	A2M	2	alpha-2-macroglobulin
0	A2MD	2
0	CPAMD5	2
0	FWP007	2
0	S863-7	2
1	NAT1	9	N-acetyltransferase 1 (arylamine N-acetyltransferase)
0	AAC1	9
0	MNAT	9
0	NAT-1	9
0	NATI	9
1	NAT2	10	N-acetyltransferase 2 (arylamine N-acetyltransferase)
0	AAC2	10
0	NAT-2	10
0	PNAT	10
1	SERPINA3	12	serpin peptidase inhibitor, clade A (alpha-1 antiproteinase, antitrypsin), member 3
0	AACT	12
0	GIG24	12
0	GIG25	12
1	AADAC	13	arylacetamide deacetylase
0	CES5A1	13
0	DAC	13
1	AAMP	14	angio associated migratory cell protein
1	AANAT	15	aralkylamine N-acetyltransferase
0	DSPS	15
0	SNAT	15
1	AARS	16	alanyl-tRNA synthetase
0	CMT2N	16
0	EIEE29	16
1	ABAT	18	4-aminobutyrate aminotransferase
0	GABA-AT	18
0	GABAT	18
0	NPD009	18
1	ABCA1	19	ATP binding cassette subfamily A member 1
0	ABC-1	19
0	ABC1	19
0	CERP	19
0	HDLDT1	19
0	TGD	19
1	ABCA2	20	ATP binding cassette subfamily A member 2
0	ABC2	20
1	ABCA3	21	ATP binding cassette subfamily A member 3
0	ABC-C	21
0	ABC3	21
0	EST111653	21
0	LBM180	21
0	SMDP3	21
1	ABCB7	22	ATP binding cassette subfamily B member 7
0	ABC7	22
0	ASAT	22
0	Atm1p	22
0	EST140535	22
1	ABCF1	23	ATP binding cassette subfamily F member 1
0	ABC27	23
0	ABC50	23
1	ABCA4	24	ATP binding cassette subfamily A member 4
0	ABC10	24
0	ABCR	24
0	ARMD2	24
0	CORD3	24
0	FFM	24
0	RMP	24
0	RP19	24
0	STGD	24
0	STGD1	24
1	ABL1	25	ABL proto-oncogene 1, non-receptor tyrosine kinase
0	ABL	25
0	JTK7	25
0	bcr/abl	25
0	c-ABL	25
0	c-ABL1	25
0	p150	25
0	v-abl	25
1	AOC1	26	amine oxidase, copper containing 1
0	ABP	26
0	ABP1	26
0	DAO1	26
0	KAO	26
1	ABL2	27	ABL proto-oncogene 2, non-receptor tyrosine kinase
0	ABLL	27
0	ARG	27
1	ABO	28	ABO blood group (transferase A, alpha 1-3-N-acetylgalactosaminyltransferase; transferase B, alpha 1-3-galactosyltransferase)
0	A3GALNT	28
0	A3GALT1	28
0	GTB	28
0	NAGAT	28
1	ABR	29	active BCR-related
0	MDB	29
1	ACAA1	30	acetyl-CoA acyltransferase 1
0	ACAA	30
0	PTHIO	30
0	THIO	30
1	ACACA	31	acetyl-CoA carboxylase alpha
0	ACAC	31
0	ACACAD	31
0	ACC	31
0	ACC1	31
0	ACCA	31
1	ACACB	32	acetyl-CoA carboxylase beta
0	ACC2	32
0	ACCB	32
0	HACC275	32
1	ACADL	33	acyl-CoA dehydrogenase, long chain
0	ACAD4	33
0	LCAD	33
1	ACADM	34	acyl-CoA dehydrogenase, C-4 to C-12 straight chain
0	ACAD1	34
0	MCAD	34
0	MCADH	34
1	ACADS	35	acyl-CoA dehydrogenase, C-2 to C-3 short chain
0	ACAD3	35
0	SCAD	35
1	ACADSB	36	acyl-CoA dehydrogenase, short/branched chain
0	ACAD7	36
0	SBCAD	36
1	ACADVL	37	acyl-CoA dehydrogenase, very long chain
0	ACAD6	37
0	LCACD	37
0	VLCAD	37
1	ACAT1	38	acetyl-CoA acetyltransferase 1
0	ACAT	38
0	MAT	38
0	THIL	38
1	ACAT2	39	acetyl-CoA acetyltransferase 2
1	ASIC2	40	acid sensing ion channel subunit 2
0	ACCN	40
0	ACCN1	40
0	ASIC2a	40
0	BNaC1	40
0	MDEG	40
0	hBNaC1	40
1	ASIC1	41	acid sensing ion channel subunit 1
0	ACCN2	41
0	ASIC	41
0	BNaC2	41
1	ACHE	43	acetylcholinesterase (Cartwright blood group)
0	ACEE	43
0	ARACHE	43
0	N-ACHE	43
1	ACLY	47	ATP citrate lyase
0	ACL	47
0	ATPCL	47
0	CLATP	47
1	ACO1	48	aconitase 1
0	ACONS	48
0	HEL60	48
0	IREB1	48
0	IREBP	48
0	IREBP1	48
0	IRP1	48
1	ACR	49	acrosin
1	ACO2	50	aconitase 2
0	ACONM	50
0	HEL-S-284	50
0	ICRD	50
0	OCA8	50
0	OPA9	50
1	ACOX1	51	acyl-CoA oxidase 1, palmitoyl
0	ACOX	51
0	PALMCOX	51
0	SCOX	51
1	ACP1	52	acid phosphatase 1, soluble
0	HAAP	52
0	LMW-PTP	52
1	ACP2	53	acid phosphatase 2, lysosomal
0	LAP	53
1	ACP5	54	acid phosphatase 5, tartrate resistant
0	HPAP	54
0	TRACP5a	54
0	TRACP5b	54
0	TrATPase	54
1	ACPP	55	acid phosphatase, prostate
0	ACP-3	55
0	ACP3	55
1	ACRV1	56	acrosomal vesicle protein 1
0	D11S4365	56
0	SP-10	56
0	SPACA2	56
1	ACTA1	58	actin, alpha 1, skeletal muscle
0	ACTA	58
0	ASMA	58
0	CFTD	58
0	CFTD1	58
0	CFTDM	58
0	MPFD	58
0	NEM1	58
0	NEM2	58
0	NEM3	58
0	SHPM	58
1	ACTA2	59	actin, alpha 2, smooth muscle, aorta
0	AAT6	59
0	ACTSA	59
0	MYMY5	59
1	ACTB	60	actin, beta
0	BRWS1	60
0	PS1TP5BP1	60
1	ACTC1	70	actin, alpha, cardiac muscle 1
0	ACTC	70
0	ASD5	70
0	CMD1R	70
0	CMH11	70
0	LVNC4	70
1	ACTG1	71	actin gamma 1
0	ACTG	71
0	BRWS2	71
0	DFNA20	71
0	DFNA26	71
0	HEL-176	71
1	ACTG2	72	actin, gamma 2, smooth muscle, enteric
0	ACTA3	72
0	ACTE	72
0	ACTL3	72
0	ACTSG	72
0	VSCM	72
1	ACTN4	81	actinin alpha 4
0	ACTININ-4	81
0	FSGS	81
0	FSGS1	81
1	ACTL6A	86	actin like 6A
0	ACTL6	86
0	ARPN-BETA	86
0	Arp4	86
0	BAF53A	86
0	INO80K	86
1	ACTN1	87	actinin alpha 1
0	BDPLT15	87
1	ACTN2	88	actinin alpha 2
0	CMD1AA	88
0	CMH23	88
1	ACTN3	89	actinin alpha 3 (gene/pseudogene)
1	ACVR1	90	activin A receptor type 1
0	ACTRI	90
0	ACVR1A	90
0	ACVRLK2	90
0	ALK2	90
0	FOP	90
0	SKR1	90
0	TSRI	90
1	ACVR1B	91	activin A receptor type 1B
0	ACTRIB	91
0	ACVRLK4	91
0	ALK4	91
0	SKR2	91
1	ACVR2A	92	activin A receptor type 2A
0	ACTRII	92
0	ACVR2	92
1	ACVR2B	93	activin A receptor type 2B
0	ACTRIIB	93
0	ActR-IIB	93
0	HTX4	93
1	ACVRL1	94	activin A receptor like type 1
0	ACVRLK1	94
0	ALK-1	94
0	ALK1	94
0	HHT	94
0	HHT2	94
0	ORW2	94
0	SKR3	94
0	TSR-I	94
1	ACY1	95	aminoacylase 1
0	ACY-1	95
0	ACY1D	95
0	HEL-S-5	95
1	ACYP1	97	acylphosphatase 1
0	ACYPE	97
1	ACYP2	98	acylphosphatase 2
0	ACYM	98
0	ACYP	98
1	ADA	100	adenosine deaminase
1	ADAM8	101	ADAM metallopeptidase domain 8
0	CD156	101
0	CD156a	101
0	MS2	101
1	ADAM10	102	ADAM metallopeptidase domain 10
0	AD10	102
0	AD18	102
0	CD156c	102
0	CDw156	102
0	HsT18717	102
0	MADM	102
0	RAK	102
0	kuz	102
1	ADAR	103	adenosine deaminase, RNA-specific
0	ADAR1	103
0	AGS6	103
0	DRADA	103
0	DSH	103
0	DSRAD	103
0	G1P1	103
0	IFI-4	103
0	IFI4	103
0	K88DSRBP	103
0	P136	103
1	ADARB1	104	adenosine deaminase, RNA specific B1
0	ADAR2	104
0	DRABA2	104
0	DRADA2	104
0	RED1	104
1	ADARB2	105	adenosine deaminase, RNA specific B2 (inactive)
0	ADAR3	105
0	RED2	105
1	ADCY1	107	adenylate cyclase 1 (brain)
0	AC1	107
0	DFNB44	107
1	ADCY2	108	adenylate cyclase 2 (brain)
0	AC2	108
0	HBAC2	108
1	ADCY3	109	adenylate cyclase 3
0	AC-III	109
0	AC3	109
1	ADCY5	111	adenylate cyclase 5
0	AC5	111
0	FDFM	111
1	ADCY6	112	adenylate cyclase 6
0	AC6	112
0	LCCS8	112
1	ADCY7	113	adenylate cyclase 7
0	AC7	113
1	ADCY8	114	adenylate cyclase 8 (brain)
0	AC8	114
0	HBAC1	114
1	ADCY9	115	adenylate cyclase 9
0	AC9	115
0	ACIX	115
1	ADCYAP1	116	adenylate cyclase activating polypeptide 1 (pituitary)
0	PACAP	116
1	ADCYAP1R1	117	ADCYAP receptor type I
0	PAC1	117
0	PAC1R	117
0	PACAPR	117
0	PACAPRI	117
1	ADD1	118	adducin 1
0	ADDA	118
1	ADD2	119	adducin 2
0	ADDB	119
1	ADD3	120	adducin 3
0	ADDL	120
1	PLIN2	123	perilipin 2
0	ADFP	123
0	ADRP	123
1	ADH1A	124	alcohol dehydrogenase 1A (class I), alpha polypeptide
0	ADH1	124
1	ADH1B	125	alcohol dehydrogenase 1B (class I), beta polypeptide
0	ADH2	125
0	HEL-S-117	125
1	ADH1C	126	alcohol dehydrogenase 1C (class I), gamma polypeptide
0	ADH3	126
1	ADH4	127	alcohol dehydrogenase 4 (class II), pi polypeptide
0	ADH-2	127
0	HEL-S-4	127
1	ADH5	128	alcohol dehydrogenase 5 (class III), chi polypeptide
0	ADH-3	128
0	ADHX	128
0	FALDH	128
0	FDH	128
0	GSH-FDH	128
0	GSNOR	128
0	HEL-S-60p	128
1	ADH6	130	alcohol dehydrogenase 6 (class V)
0	ADH-5	130
1	ADH7	131	alcohol dehydrogenase 7 (class IV), mu or sigma polypeptide
1	ADK	132	adenosine kinase
1	ADM	133	adrenomedullin
0	PAMP	133
1	ADORA1	134	adenosine A1 receptor
0	RDC7	134
1	ADORA2A	135	adenosine A2a receptor
0	A2aR	135
0	ADORA2	135
0	RDC8	135
1	ADORA2B	136	adenosine A2b receptor
0	ADORA2	136
1	ADORA3	140	adenosine A3 receptor
0	A3AR	140
1	ADPRH	141	ADP-ribosylarginine hydrolase
0	ARH1	141
1	PARP1	142	poly(ADP-ribose) polymerase 1
0	ADPRT	142
0	ADPRT 1	142
0	ADPRT1	142
0	ARTD1	142
0	PARP	142
0	PARP-1	142
0	PPOL	142
0	pADPRT-1	142
1	PARP4	143	poly(ADP-ribose) polymerase family member 4
0	ADPRTL1	143
0	ARTD4	143
0	PARP-4	143
0	PARPL	143
0	PH5P	143
0	VAULT3	143
0	VPARP	143
0	VWA5C	143
0	p193	143
1	ADRA1D	146	adrenoceptor alpha 1D
0	ADRA1	146
0	ADRA1R	146
0	ALPHA1	146
0	DAR	146
0	dJ779E11.2	146
1	ADRA1B	147	adrenoceptor alpha 1B
0	ADRA1	147
0	ALPHA1BAR	147
1	ADRA1A	148	adrenoceptor alpha 1A
0	ADRA1C	148
0	ADRA1L1	148
0	ALPHA1AAR	148
1	ADRA2A	150	adrenoceptor alpha 2A
0	ADRA2	150
0	ADRA2R	150
0	ADRAR	150
0	ALPHA2AAR	150
1	ADRA2B	151	adrenoceptor alpha 2B
0	ADRA2L1	151
0	ADRA2RL1	151
0	ADRARL1	151
0	ALPHA2BAR	151
0	FAME2	151
0	alpha-2BAR	151
1	ADRA2C	152	adrenoceptor alpha 2C
0	ADRA2L2	152
0	ADRA2RL2	152
0	ADRARL2	152
0	ALPHA2CAR	152
1	ADRB1	153	adrenoceptor beta 1
0	ADRB1R	153
0	B1AR	153
0	BETA1AR	153
0	RHR	153
1	ADRB2	154	adrenoceptor beta 2
0	ADRB2R	154
0	ADRBR	154
0	B2AR	154
0	BAR	154
0	BETA2AR	154
1	ADRB3	155	adrenoceptor beta 3
0	BETA3AR	155
1	ADRBK1	156	adrenergic, beta, receptor kinase 1
0	BARK1	156
0	BETA-ARK1	156
0	GRK2	156
1	ADRBK2	157	adrenergic, beta, receptor kinase 2
0	BARK2	157
0	GRK3	157
1	ADSL	158	adenylosuccinate lyase
0	AMPS	158
0	ASASE	158
1	ADSS	159	adenylosuccinate synthase
0	ADEH	159
0	ADSS 2	159
1	AP2A1	160	adaptor related protein complex 2 alpha 1 subunit
0	ADTAA	160
0	AP2-ALPHA	160
0	CLAPA1	160
1	AP2A2	161	adaptor related protein complex 2 alpha 2 subunit
0	ADTAB	161
0	CLAPA2	161
0	HIP-9	161
0	HIP9	161
0	HYPJ	161
1	AP1B1	162	adaptor related protein complex 1 beta 1 subunit
0	ADTB1	162
0	AP105A	162
0	BAM22	162
0	CLAPB2	162
1	AP2B1	163	adaptor related protein complex 2 beta 1 subunit
0	ADTB2	163
0	AP105B	163
0	AP2-BETA	163
0	CLAPB1	163
1	AP1G1	164	adaptor related protein complex 1 gamma 1 subunit
0	ADTG	164
0	CLAPG1	164
1	AEBP1	165	AE binding protein 1
0	ACLP	165
1	AES	166	amino-terminal enhancer of split
0	AES-1	166
0	AES-2	166
0	ESP1	166
0	GRG	166
0	GRG5	166
0	Grg-5	166
0	TLE5	166
1	CRISP1	167	cysteine rich secretory protein 1
0	AEGL1	167
0	ARP	167
0	CRISP-1	167
0	HEL-S-57	167
0	HSCRISP1D	167
0	HSCRISP1G	167
0	HUMARP	167
1	AFM	173	afamin
0	ALB2	173
0	ALBA	173
0	ALF	173
1	AFP	174	alpha fetoprotein
0	AFPD	174
0	FETA	174
0	HPAFP	174
1	AGA	175	aspartylglucosaminidase
0	AGU	175
0	ASRG	175
1	ACAN	176	aggrecan
0	AGC1	176
0	AGCAN	176
0	CSPG1	176
0	CSPGCP	176
0	MSK16	176
0	SEDK	176
1	AGER	177	advanced glycosylation end product-specific receptor
0	RAGE	177
1	AGL	178	amylo-alpha-1, 6-glucosidase, 4-alpha-glucanotransferase
0	GDE	178
1	AGRP	181	agouti related neuropeptide
0	AGRT	181
0	ART	181
0	ASIP2	181
1	JAG1	182	jagged 1
0	AGS	182
0	AHD	182
0	AWS	182
0	CD339	182
0	HJ1	182
0	JAGL1	182
1	AGT	183	angiotensinogen
0	ANHU	183
0	SERPINA8	183
1	AGTR1	185	angiotensin II receptor type 1
0	AG2S	185
0	AGTR1B	185
0	AT1	185
0	AT1AR	185
0	AT1B	185
0	AT1BR	185
0	AT1R	185
0	AT2R1	185
0	HAT1R	185
1	AGTR2	186	angiotensin II receptor type 2
0	AT2	186
0	ATGR2	186
0	MRX88	186
1	APLNR	187	apelin receptor
0	AGTRL1	187
0	APJ	187
0	APJR	187
0	HG11	187
1	AGXT	189	alanine-glyoxylate aminotransferase
0	AGT1	189
0	AGXT1	189
0	PH1	189
0	SPAT	189
0	SPT	189
0	TLH6	189
1	NR0B1	190	nuclear receptor subfamily 0 group B member 1
0	AHC	190
0	AHCH	190
0	AHX	190
0	DAX-1	190
0	DAX1	190
0	DSS	190
0	GTD	190
0	HHG	190
0	NROB1	190
0	SRXY2	190
1	AHCY	191	adenosylhomocysteinase
0	SAHH	191
0	adoHcyase	191
1	AHR	196	aryl hydrocarbon receptor
0	bHLHe76	196
1	AHSG	197	alpha-2-HS-glycoprotein
0	A2HS	197
0	AHS	197
0	FETUA	197
0	HSGA	197
1	AIF1	199	allograft inflammatory factor 1
0	AIF-1	199
0	IBA1	199
0	IRT-1	199
0	IRT1	199
1	AIM1	202	absent in melanoma 1
0	CRYBG1	202
0	ST4	202
1	AK1	203	adenylate kinase 1
0	HTL-S-58j	203
1	AK2	204	adenylate kinase 2
0	ADK2	204
1	AK4	205	adenylate kinase 4
0	AK 4	205
0	AK3L1	205
0	AK3L2	205
1	AKT1	207	v-akt murine thymoma viral oncogene homolog 1
0	AKT	207
0	CWS6	207
0	PKB	207
0	PKB-ALPHA	207
0	PRKBA	207
0	RAC	207
0	RAC-ALPHA	207
1	AKT2	208	v-akt murine thymoma viral oncogene homolog 2
0	HIHGHH	208
0	PKBB	208
0	PKBBETA	208
0	PRKBB	208
0	RAC-BETA	208
1	ALAD	210	aminolevulinate dehydratase
0	ALADH	210
0	PBGS	210
1	ALAS1	211	5'-aminolevulinate synthase 1
0	ALAS	211
0	ALAS-H	211
0	ALAS3	211
0	ALASH	211
0	MIG4	211
1	ALAS2	212	5'-aminolevulinate synthase 2
0	ALAS-E	212
0	ALASE	212
0	ANH1	212
0	ASB	212
0	SIDBA1	212
0	XLDPP	212
0	XLEPP	212
0	XLSA	212
1	ALB	213	albumin
0	ANALBA	213
0	FDAH	213
0	PRO0883	213
0	PRO0903	213
0	PRO1341	213
1	ALCAM	214	activated leukocyte cell adhesion molecule
0	CD166	214
0	MEMD	214
1	ABCD1	215	ATP binding cassette subfamily D member 1
0	ABC42	215
0	ALD	215
0	ALDP	215
1	ALDH1A1	216	aldehyde dehydrogenase 1 family member A1
0	ALDC	216
0	ALDH-E1	216
0	ALDH1	216
0	ALDH11	216
0	HEL-9	216
0	HEL-S-53e	216
0	HEL12	216
0	PUMB1	216
0	RALDH1	216
1	ALDH2	217	aldehyde dehydrogenase 2 family (mitochondrial)
0	ALDH-E2	217
0	ALDHI	217
0	ALDM	217
1	ALDH3A1	218	aldehyde dehydrogenase 3 family member A1
0	ALDH3	218
0	ALDHIII	218
1	ALDH1B1	219	aldehyde dehydrogenase 1 family member B1
0	ALDH5	219
0	ALDHX	219
1	ALDH1A3	220	aldehyde dehydrogenase 1 family member A3
0	ALDH1A6	220
0	ALDH6	220
0	MCOP8	220
0	RALDH3	220
1	ALDH3B1	221	aldehyde dehydrogenase 3 family member B1
0	ALDH4	221
0	ALDH7	221
1	ALDH3B2	222	aldehyde dehydrogenase 3 family member B2
0	ALDH8	222
1	ALDH9A1	223	aldehyde dehydrogenase 9 family member A1
0	ALDH4	223
0	ALDH7	223
0	ALDH9	223
0	TMABADH	223
1	ALDH3A2	224	aldehyde dehydrogenase 3 family member A2
0	ALDH10	224
0	FALDH	224
0	SLS	224
1	ABCD2	225	ATP binding cassette subfamily D member 2
0	ABC39	225
0	ALDL1	225
0	ALDR	225
0	ALDRP	225
0	hALDR	225
1	ALDOA	226	aldolase, fructose-bisphosphate A
0	ALDA	226
0	GSD12	226
0	HEL-S-87p	226
1	ALDOB	229	aldolase, fructose-bisphosphate B
0	ALDB	229
0	ALDO2	229
1	ALDOC	230	aldolase, fructose-bisphosphate C
0	ALDC	230
1	AKR1B1	231	aldo-keto reductase family 1, member B1 (aldose reductase)
0	ADR	231
0	ALDR1	231
0	ALR2	231
1	ALK	238	anaplastic lymphoma receptor tyrosine kinase
0	CD246	238
0	NBLST3	238
1	ALOX12	239	arachidonate 12-lipoxygenase
0	LOG12	239
1	ALOX5	240	arachidonate 5-lipoxygenase
0	LOG5	240
1	ALOX5AP	241	arachidonate 5-lipoxygenase activating protein
0	FLAP	241
1	ALOX12B	242	arachidonate 12-lipoxygenase, 12R type
0	ARCI2	242
1	ALOX15	246	arachidonate 15-lipoxygenase
1	ALOX15B	247	arachidonate 15-lipoxygenase, type B
1	ALPI	248	alkaline phosphatase, intestinal
0	IAP	248
1	ALPL	249	alkaline phosphatase, liver/bone/kidney
0	AP-TNAP	249
0	APTNAP	249
0	HOPS	249
0	TNAP	249
0	TNSALP	249
1	ALPP	250	alkaline phosphatase, placental
0	ALP	250
0	PALP	250
0	PLAP	250
0	PLAP-1	250
1	ALPPL2	251	alkaline phosphatase, placental like 2
0	ALPG	251
0	ALPPL	251
0	GCAP	251
1	ALX3	257	ALX homeobox 3
0	FND	257
0	FND1	257
1	AMBN	258	ameloblastin
0	AI1F	258
1	AMBP	259	alpha-1-microglobulin/bikunin precursor
0	A1M	259
0	EDC1	259
0	HCP	259
0	HI30	259
0	IATIL	259
0	ITI	259
0	ITIL	259
0	ITILC	259
0	UTI	259
1	AMD1	262	adenosylmethionine decarboxylase 1
0	ADOMETDC	262
0	AMD	262
0	SAMDC	262
1	AMELX	265	amelogenin, X-linked
0	AI1E	265
0	AIH1	265
0	ALGN	265
0	AMG	265
0	AMGL	265
0	AMGX	265
1	AMELY	266	amelogenin, Y-linked
0	AMGL	266
0	AMGY	266
1	AMFR	267	autocrine motility factor receptor
0	GP78	267
0	RNF45	267
1	AMH	268	anti-Mullerian hormone
0	MIS	268
1	AMHR2	269	anti-Mullerian hormone receptor type II
0	AMHR	269
0	MISR2	269
0	MISRII	269
0	MRII	269
1	AMPD1	270	adenosine monophosphate deaminase 1
0	MAD	270
0	MADA	270
0	MMDD	270
1	AMPD2	271	adenosine monophosphate deaminase 2
0	PCH9	271
0	SPG63	271
1	AMPD3	272	adenosine monophosphate deaminase 3
1	AMPH	273	amphiphysin
0	AMPH1	273
1	BIN1	274	bridging integrator 1
0	AMPH2	274
0	AMPHL	274
0	SH3P9	274
1	AMT	275	aminomethyltransferase
0	GCE	275
0	GCST	275
0	GCVT	275
0	NKH	275
1	AMY1A	276	amylase, alpha 1A (salivary)
0	AMY1	276
1	AMY1B	277	amylase, alpha 1B (salivary)
0	AMY1	277
1	AMY1C	278	amylase, alpha 1C (salivary)
0	AMY1	278
1	AMY2A	279	amylase, alpha 2A (pancreatic)
0	AMY2	279
1	AMY2B	280	amylase, alpha 2B (pancreatic)
0	AMY2	280
0	AMY3	280
0	HXA	280
1	ANG	283	angiogenin, ribonuclease, RNase A family, 5
0	ALS9	283
0	HEL168	283
0	RAA1	283
0	RNASE5	283
1	ANGPT1	284	angiopoietin 1
0	AGP1	284
0	AGPT	284
0	ANG1	284
1	ANGPT2	285	angiopoietin 2
0	AGPT2	285
0	ANG2	285
1	ANK1	286	ankyrin 1
0	ANK	286
0	SPH1	286
0	SPH2	286
1	ANK2	287	ankyrin 2, neuronal
0	ANK-2	287
0	LQT4	287
0	brank-2	287
1	ANK3	288	ankyrin 3, node of Ranvier (ankyrin G)
0	ANKYRIN-G	288
0	MRT37	288
1	ANPEP	290	alanyl aminopeptidase, membrane
0	APN	290
0	CD13	290
0	GP150	290
0	LAP1	290
0	P150	290
0	PEPN	290
1	SLC25A4	291	solute carrier family 25 member 4
0	AAC1	291
0	ANT	291
0	ANT 1	291
0	ANT1	291
0	MTDPS12	291
0	PEO2	291
0	PEO3	291
0	PEOA2	291
1	SLC25A5	292	solute carrier family 25 member 5
0	AAC2	292
0	ANT2	292
1	SLC25A6	293	solute carrier family 25 member 6
0	AAC3	293
0	ANT	293
0	ANT 2	293
0	ANT 3	293
0	ANT3	293
0	ANT3Y	293
1	ANXA1	301	annexin A1
0	ANX1	301
0	LPC1	301
1	ANXA2	302	annexin A2
0	ANX2	302
0	ANX2L4	302
0	CAL1H	302
0	HEL-S-270	302
0	LIP2	302
0	LPC2	302
0	LPC2D	302
0	P36	302
0	PAP-IV	302
1	ANXA3	306	annexin A3
0	ANX3	306
1	ANXA4	307	annexin A4
0	ANX4	307
0	HEL-S-274	307
0	P32.5	307
0	PAP-II	307
0	PIG28	307
0	PP4-X	307
0	ZAP36	307
1	ANXA5	308	annexin A5
0	ANX5	308
0	ENX2	308
0	HEL-S-7	308
0	PP4	308
0	RPRGL3	308
1	ANXA6	309	annexin A6
0	ANX6	309
0	CBP68	309
1	ANXA7	310	annexin A7
0	ANX7	310
0	SNX	310
0	SYNEXIN	310
1	ANXA11	311	annexin A11
0	ANX11	311
0	CAP50	311
1	ANXA13	312	annexin A13
0	ANX13	312
0	ISA	312
1	AOAH	313	acyloxyacyl hydrolase
1	AOC2	314	amine oxidase, copper containing 2
0	DAO2	314
0	RAO	314
1	AOX1	316	aldehyde oxidase 1
0	AOH1	316
1	APAF1	317	apoptotic peptidase activating factor 1
0	APAF-1	317
0	CED4	317
1	NUDT2	318	nudix hydrolase 2
0	APAH1	318
1	APOF	319	apolipoprotein F
0	Apo-F	319
0	LTIP	319
1	APBA1	320	amyloid beta precursor protein binding family A member 1
0	D9S411E	320
0	LIN10	320
0	MINT1	320
0	X11	320
0	X11A	320
0	X11ALPHA	320
1	APBA2	321	amyloid beta precursor protein binding family A member 2
0	D15S1518E	321
0	HsT16821	321
0	LIN-10	321
0	MGC:14091	321
0	MINT2	321
0	X11-BETA	321
0	X11L	321
1	APBB1	322	amyloid beta precursor protein binding family B member 1
0	FE65	322
0	MGC:9072	322
0	RIR	322
1	APBB2	323	amyloid beta precursor protein binding family B member 2
0	FE65L	323
0	FE65L1	323
1	APC	324	adenomatous polyposis coli
0	BTPS2	324
0	DP2	324
0	DP2.5	324
0	DP3	324
0	PPP1R46	324
1	APCS	325	amyloid P component, serum
0	HEL-S-92n	325
0	PTX2	325
0	SAP	325
1	AIRE	326	autoimmune regulator
0	AIRE1	326
0	APECED	326
0	APS1	326
0	APSI	326
0	PGA1	326
1	APEH	327	acylaminoacyl-peptide hydrolase
0	AARE	327
0	ACPH	327
0	APH	327
0	D3F15S2	327
0	D3S48E	327
0	DNF15S2	327
0	OPH	327
1	APEX1	328	apurinic/apyrimidinic endodeoxyribonuclease 1
0	APE	328
0	APE1	328
0	APEN	328
0	APEX	328
0	APX	328
0	REF1	328
1	BIRC2	329	baculoviral IAP repeat containing 2
0	API1	329
0	HIAP2	329
0	Hiap-2	329
0	MIHB	329
0	RNF48	329
0	c-IAP1	329
0	cIAP1	329
1	BIRC3	330	baculoviral IAP repeat containing 3
0	AIP1	330
0	API2	330
0	CIAP2	330
0	HAIP1	330
0	HIAP1	330
0	MALT2	330
0	MIHC	330
0	RNF49	330
0	c-IAP2	330
1	XIAP	331	X-linked inhibitor of apoptosis
0	API3	331
0	BIRC4	331
0	IAP-3	331
0	ILP1	331
0	MIHA	331
0	XLP2	331
0	hIAP-3	331
0	hIAP3	331
1	BIRC5	332	baculoviral IAP repeat containing 5
0	API4	332
0	EPR-1	332
1	APLP1	333	amyloid beta precursor like protein 1
0	APLP	333
1	APLP2	334	amyloid beta precursor like protein 2
0	APLP-2	334
0	APPH	334
0	CDEBP	334
1	APOA1	335	apolipoprotein A-I
0	apo(a)	335
1	APOA2	336	apolipoprotein A-II
0	Apo-AII	336
0	ApoA-II	336
0	apoAII	336
1	APOA4	337	apolipoprotein A-IV
1	APOB	338	apolipoprotein B
0	FLDB	338
0	LDLCQ4	338
0	apoB-100	338
0	apoB-48	338
1	APOBEC1	339	apolipoprotein B mRNA editing enzyme catalytic subunit 1
0	APOBEC-1	339
0	BEDP	339
0	CDAR1	339
0	HEPR	339
1	APOC1	341	apolipoprotein C-I
0	Apo-CI	341
0	ApoC-I	341
0	apo-CIB	341
0	apoC-IB	341
1	AQP8	343	aquaporin 8
0	AQP-8	343
1	APOC2	344	apolipoprotein C-II
0	APO-CII	344
0	APOC-II	344
1	APOC3	345	apolipoprotein C-III
0	APOCIII	345
0	HALP2	345
1	APOC4	346	apolipoprotein C-IV
0	APO-CIV	346
0	APOC-IV	346
1	APOD	347	apolipoprotein D
1	APOE	348	apolipoprotein E
0	AD2	348
0	APO-E	348
0	LDLCQ5	348
0	LPG	348
1	APOH	350	apolipoprotein H
0	B2G1	350
0	B2GP1	350
1	APP	351	amyloid beta precursor protein
0	AAA	351
0	ABETA	351
0	ABPP	351
0	AD1	351
0	APPI	351
0	CTFgamma	351
0	CVAP	351
0	PN-II	351
0	PN2	351
1	APRT	353	adenine phosphoribosyltransferase
0	AMP	353
0	APRTD	353
1	KLK3	354	kallikrein related peptidase 3
0	APS	354
0	KLK2A1	354
0	PSA	354
1	FAS	355	Fas cell surface death receptor
0	ALPS1A	355
0	APO-1	355
0	APT1	355
0	CD95	355
0	FAS1	355
0	FASTM	355
0	TNFRSF6	355
1	FASLG	356	Fas ligand
0	ALPS1B	356
0	APT1LG1	356
0	APTL	356
0	CD178	356
0	CD95-L	356
0	CD95L	356
0	FASL	356
0	TNFSF6	356
0	TNLG1A	356
1	SHROOM2	357	shroom family member 2
0	APXL	357
0	HSAPXL	357
1	AQP1	358	aquaporin 1 (Colton blood group)
0	AQP-CHIP	358
0	CHIP28	358
1	AQP2	359	aquaporin 2
0	AQP-CD	359
0	WCH-CD	359
1	AQP3	360	aquaporin 3 (Gill blood group)
0	AQP-3	360
0	GIL	360
1	AQP4	361	aquaporin 4
0	MIWC	361
0	WCH4	361
1	AQP5	362	aquaporin 5
0	AQP-5	362
0	PPKB	362
1	AQP6	363	aquaporin 6
0	AQP2L	363
0	KID	363
1	AQP7	364	aquaporin 7
0	AQP7L	364
0	AQPap	364
0	GLYCQTL	364
1	AQP9	366	aquaporin 9
0	AQP-9	366
0	HsT17287	366
0	SSC1	366
0	T17287	366
1	AR	367	androgen receptor
0	AIS	367
0	AR8	367
0	DHTR	367
0	HUMARA	367
0	HYSP1	367
0	NR3C4	367
0	SBMA	367
0	SMAX1	367
0	TFM	367
1	ABCC6	368	ATP binding cassette subfamily C member 6
0	ABC34	368
0	ARA	368
0	EST349056	368
0	GACI2	368
0	MLP1	368
0	MOAT-E	368
0	MOATE	368
0	MRP6	368
0	PXE	368
0	PXE1	368
0	URG7	368
1	ARAF	369	A-Raf proto-oncogene, serine/threonine kinase
0	A-RAF	369
0	ARAF1	369
0	PKS2	369
0	RAFA1	369
1	ARCN1	372	archain 1
0	COPD	372
1	TRIM23	373	tripartite motif containing 23
0	ARD1	373
0	ARFD1	373
0	RNF46	373
1	AREG	374	amphiregulin
0	AREGB	374
0	CRDGF	374
0	SDGF	374
1	ARF1	375	ADP ribosylation factor 1
1	ARF3	377	ADP ribosylation factor 3
1	ARF4	378	ADP ribosylation factor 4
0	ARF2	378
1	ARL4D	379	ADP ribosylation factor like GTPase 4D
0	ARF4L	379
1	ARF5	381	ADP ribosylation factor 5
1	ARF6	382	ADP ribosylation factor 6
1	ARG1	383	arginase 1
1	ARG2	384	arginase 2
1	RHOA	387	ras homolog family member A
0	ARH12	387
0	ARHA	387
0	RHO12	387
0	RHOH12	387
1	RHOB	388	ras homolog family member B
0	ARH6	388
0	ARHB	388
0	MST081	388
0	MSTP081	388
0	RHOH6	388
1	RHOC	389	ras homolog family member C
0	ARH9	389
0	ARHC	389
0	RHOH9	389
1	RND3	390	Rho family GTPase 3
0	ARHE	390
0	Rho8	390
0	RhoE	390
0	memB	390
1	RHOG	391	ras homolog family member G
0	ARHG	391
1	ARHGAP1	392	Rho GTPase activating protein 1
0	CDC42GAP	392
0	RHOGAP	392
0	RHOGAP1	392
0	p50rhoGAP	392
1	ARHGAP4	393	Rho GTPase activating protein 4
0	RGC1	393
0	RhoGAP4	393
0	SrGAP4	393
0	p115	393
1	ARHGAP5	394	Rho GTPase activating protein 5
0	GFI2	394
0	RhoGAP5	394
0	p190-B	394
0	p190BRhoGAP	394
1	ARHGAP6	395	Rho GTPase activating protein 6
0	RHOGAP6	395
0	RHOGAPX-1	395
1	ARHGDIA	396	Rho GDP dissociation inhibitor (GDI) alpha
0	GDIA1	396
0	HEL-S-47e	396
0	NPHS8	396
0	RHOGDI	396
0	RHOGDI-1	396
1	ARHGDIB	397	Rho GDP dissociation inhibitor (GDI) beta
0	GDIA2	397
0	GDID4	397
0	LYGDI	397
0	Ly-GDI	397
0	RAP1GN1	397
0	RhoGDI2	397
1	ARHGDIG	398	Rho GDP dissociation inhibitor (GDI) gamma
0	RHOGDI-3	398
1	RHOH	399	ras homolog family member H
0	ARHH	399
0	TTF	399
1	ARL1	400	ADP ribosylation factor like GTPase 1
0	ARFL1	400
1	PHOX2A	401	paired like homeobox 2a
0	ARIX	401
0	CFEOM2	401
0	FEOM2	401
0	PMX2A	401
1	ARL2	402	ADP ribosylation factor like GTPase 2
0	ARFL2	402
1	ARL3	403	ADP ribosylation factor like GTPase 3
0	ARFL3	403
1	ARNT	405	aryl hydrocarbon receptor nuclear translocator
0	HIF-1-beta	405
0	HIF-1beta	405
0	HIF1-beta	405
0	HIF1B	405
0	HIF1BETA	405
0	TANGO	405
0	bHLHe2	405
1	ARNTL	406	aryl hydrocarbon receptor nuclear translocator like
0	BMAL1	406
0	BMAL1c	406
0	JAP3	406
0	MOP3	406
0	PASD3	406
0	TIC	406
0	bHLHe5	406
1	ARR3	407	arrestin 3 retinal (X-arrestin)
0	ARRX	407
1	ARRB1	408	arrestin beta 1
0	ARB1	408
0	ARR1	408
1	ARRB2	409	arrestin beta 2
0	ARB2	409
0	ARR2	409
0	BARR2	409
1	ARSA	410	arylsulfatase A
0	MLD	410
1	ARSB	411	arylsulfatase B
0	ASB	411
0	G4S	411
0	MPS6	411
1	STS	412	steroid sulfatase (microsomal), isozyme S
0	ARSC	412
0	ARSC1	412
0	ASC	412
0	SSDD	412
0	XLI	412
1	ARSD	414	arylsulfatase D
0	ASD	414
1	ARSE	415	arylsulfatase E (chondrodysplasia punctata 1)
0	ASE	415
0	CDPX	415
0	CDPX1	415
0	CDPXR	415
1	ARSF	416	arylsulfatase F
0	ASF	416
1	ART1	417	ADP-ribosyltransferase 1
0	ART2	417
0	ARTC1	417
0	CD296	417
0	RT6	417
1	ART3	419	ADP-ribosyltransferase 3
0	ARTC3	419
1	ART4	420	ADP-ribosyltransferase 4 (Dombrock blood group)
0	ARTC4	420
0	CD297	420
1	ARVCF	421	armadillo repeat gene deleted in velocardiofacial syndrome
1	ASAH1	427	N-acylsphingosine amidohydrolase (acid ceramidase) 1
0	ACDase	427
0	ASAH	427
0	PHP	427
0	PHP32	427
0	SMAPME	427
1	ASCL1	429	achaete-scute family bHLH transcription factor 1
0	ASH1	429
0	HASH1	429
0	MASH1	429
0	bHLHa46	429
1	ASCL2	430	achaete-scute family bHLH transcription factor 2
0	ASH2	430
0	HASH2	430
0	MASH2	430
0	bHLHa45	430
1	ASGR1	432	asialoglycoprotein receptor 1
0	ASGPR	432
0	ASGPR1	432
0	CLEC4H1	432
0	HL-1	432
1	ASGR2	433	asialoglycoprotein receptor 2
0	ASGP-R2	433
0	ASGPR2	433
0	CLEC4H2	433
0	HBXBP	433
0	HL-2	433
1	ASIP	434	agouti signaling protein
0	AGSW	434
0	AGTI	434
0	AGTIL	434
0	ASP	434
0	SHEP9	434
1	ASL	435	argininosuccinate lyase
0	ASAL	435
1	ASMT	438	acetylserotonin O-methyltransferase
0	ASMTY	438
0	HIOMT	438
0	HIOMTY	438
1	ASNA1	439	arsA arsenite transporter, ATP-binding, homolog 1 (bacterial)
0	ARSA-I	439
0	ARSA1	439
0	ASNA-I	439
0	GET3	439
0	TRC40	439
0	hASNA-I	439
1	ASNS	440	asparagine synthetase (glutamine-hydrolyzing)
0	ASNSD	440
0	TS11	440
1	ASPA	443	aspartoacylase
0	ACY2	443
0	ASP	443
1	ASPH	444	aspartate beta-hydroxylase
0	AAH	444
0	BAH	444
0	CASQ2BP1	444
0	FDLAB	444
0	HAAH	444
0	JCTN	444
0	junctin	444
1	ASS1	445	argininosuccinate synthase 1
0	ASS	445
0	CTLN1	445
1	ASTN1	460	astrotactin 1
0	ASTN	460
1	SERPINC1	462	serpin peptidase inhibitor, clade C (antithrombin), member 1
0	AT3	462
0	AT3D	462
0	ATIII	462
0	THPH7	462
1	ZFHX3	463	zinc finger homeobox 3
0	ATBF1	463
0	ATBT	463
0	ZNF927	463
1	ATF1	466	activating transcription factor 1
0	EWS-ATF1	466
0	FUS/ATF-1	466
0	TREB36	466
1	ATF3	467	activating transcription factor 3
1	ATF4	468	activating transcription factor 4
0	CREB-2	468
0	CREB2	468
0	TAXREB67	468
0	TXREB	468
1	ATIC	471	5-aminoimidazole-4-carboxamide ribonucleotide formyltransferase/IMP cyclohydrolase
0	AICAR	471
0	AICARFT	471
0	HEL-S-70p	471
0	IMPCHASE	471
0	PURH	471
1	ATM	472	ATM serine/threonine kinase
0	AT1	472
0	ATA	472
0	ATC	472
0	ATD	472
0	ATDC	472
0	ATE	472
0	TEL1	472
0	TELO1	472
1	RERE	473	arginine-glutamic acid dipeptide (RE) repeats
0	ARG	473
0	ARP	473
0	ATN1L	473
0	DNB1	473
1	ATOH1	474	atonal bHLH transcription factor 1
0	ATH1	474
0	HATH1	474
0	MATH-1	474
0	bHLHa14	474
1	ATOX1	475	antioxidant 1 copper chaperone
0	ATX1	475
0	HAH1	475
1	ATP1A1	476	ATPase Na+/K+ transporting subunit alpha 1
1	ATP1A2	477	ATPase Na+/K+ transporting subunit alpha 2
0	FHM2	477
0	MHP2	477
1	ATP1A3	478	ATPase Na+/K+ transporting subunit alpha 3
0	AHC2	478
0	CAPOS	478
0	DYT12	478
0	RDP	478
1	ATP12A	479	ATPase H+/K+ transporting non-gastric alpha2 subunit
0	#945	479
0	ATP1AL1	479
1	ATP1A4	480	ATPase Na+/K+ transporting subunit alpha 4
0	ATP1AL2	480
1	ATP1B1	481	ATPase Na+/K+ transporting subunit beta 1
0	ATP1B	481
1	ATP1B2	482	ATPase Na+/K+ transporting subunit beta 2
0	AMOG	482
1	ATP1B3	483	ATPase Na+/K+ transporting subunit beta 3
0	ATPB-3	483
0	CD298	483
1	FXYD2	486	FXYD domain containing ion transport regulator 2
0	ATP1G1	486
0	HOMG2	486
1	ATP2A1	487	ATPase sarcoplasmic/endoplasmic reticulum Ca2+ transporting 1
0	ATP2A	487
0	SERCA1	487
1	ATP2A2	488	ATPase sarcoplasmic/endoplasmic reticulum Ca2+ transporting 2
0	ATP2B	488
0	DAR	488
0	SERCA2	488
1	ATP2A3	489	ATPase sarcoplasmic/endoplasmic reticulum Ca2+ transporting 3
0	SERCA3	489
1	ATP2B1	490	ATPase plasma membrane Ca2+ transporting 1
0	PMCA1	490
0	PMCA1kb	490
1	ATP2B2	491	ATPase plasma membrane Ca2+ transporting 2
0	PMCA2	491
0	PMCA2a	491
0	PMCA2i	491
1	ATP2B3	492	ATPase plasma membrane Ca2+ transporting 3
0	CFAP39	492
0	CLA2	492
0	OPCA	492
0	PMCA3	492
0	PMCA3a	492
0	SCAX1	492
1	ATP2B4	493	ATPase plasma membrane Ca2+ transporting 4
0	MXRA1	493
0	PMCA4	493
0	PMCA4b	493
0	PMCA4x	493
1	ATP4A	495	ATPase H+/K+ transporting alpha subunit
0	ATP6A	495
1	ATP4B	496	ATPase H+/K+ transporting beta subunit
0	ATP6B	496
1	ATP5A1	498	ATP synthase, H+ transporting, mitochondrial F1 complex, alpha subunit 1, cardiac muscle
0	ATP5A	498
0	ATP5AL2	498
0	ATPM	498
0	COXPD22	498
0	HEL-S-123m	498
0	MC5DN4	498
0	MOM2	498
0	OMR	498
0	ORM	498
0	hATP1	498
1	ALDH7A1	501	aldehyde dehydrogenase 7 family member A1
0	ATQ1	501
0	EPD	501
0	PDE	501
1	ATP5B	506	ATP synthase, H+ transporting, mitochondrial F1 complex, beta polypeptide
0	ATPMB	506
0	ATPSB	506
0	HEL-S-271	506
1	ATP5C1	509	ATP synthase, H+ transporting, mitochondrial F1 complex, gamma polypeptide 1
0	ATP5C	509
0	ATP5CL1	509
1	ATP5D	513	ATP synthase, H+ transporting, mitochondrial F1 complex, delta subunit
1	ATP5E	514	ATP synthase, H+ transporting, mitochondrial F1 complex, epsilon subunit
0	ATPE	514
0	MC5DN3	514
1	ATP5F1	515	ATP synthase, H+ transporting, mitochondrial Fo complex subunit B1
0	PIG47	515
1	ATP5G1	516	ATP synthase, H+ transporting, mitochondrial Fo complex subunit C1 (subunit 9)
0	ATP5A	516
0	ATP5G	516
1	ATP5G2	517	ATP synthase, H+ transporting, mitochondrial Fo complex subunit C2 (subunit 9)
0	ATP5A	517
1	ATP5G3	518	ATP synthase, H+ transporting, mitochondrial Fo complex subunit C3 (subunit 9)
1	ATP5I	521	ATP synthase, H+ transporting, mitochondrial Fo complex subunit E
0	ATP5K	521
1	ATP5J	522	ATP synthase, H+ transporting, mitochondrial Fo complex subunit F6
0	ATP5	522
0	ATP5A	522
0	ATPM	522
0	CF6	522
1	ATP6V1A	523	ATPase H+ transporting V1 subunit A
0	ATP6A1	523
0	ATP6V1A1	523
0	HO68	523
0	VA68	523
0	VPP2	523
0	Vma1	523
1	ATP6V1B1	525	ATPase H+ transporting V1 subunit B1
0	ATP6B1	525
0	RTA1B	525
0	VATB	525
0	VMA2	525
0	VPP3	525
1	ATP6V1B2	526	ATPase H+ transporting V1 subunit B2
0	ATP6B1B2	526
0	ATP6B2	526
0	HO57	526
0	VATB	526
0	VPP3	526
0	Vma2	526
1	ATP6V0C	527	ATPase H+ transporting V0 subunit c
0	ATP6C	527
0	ATP6L	527
0	ATPL	527
0	VATL	527
0	VPPC	527
0	Vma3	527
1	ATP6V1C1	528	ATPase H+ transporting V1 subunit C1
0	ATP6C	528
0	ATP6D	528
0	VATC	528
0	Vma5	528
1	ATP6V1E1	529	ATPase H+ transporting V1 subunit E1
0	ATP6E	529
0	ATP6E2	529
0	ATP6V1E	529
0	P31	529
0	Vma4	529
1	ATP6V0B	533	ATPase H+ transporting V0 subunit b
0	ATP6F	533
0	HATPL	533
0	VMA16	533
1	ATP6V1G2	534	ATPase H+ transporting V1 subunit G2
0	ATP6G	534
0	ATP6G2	534
0	NG38	534
0	VMA10	534
1	ATP6V0A1	535	ATPase H+ transporting V0 subunit a1
0	ATP6N1	535
0	ATP6N1A	535
0	Stv1	535
0	VPP1	535
0	Vph1	535
1	ATP6AP1	537	ATPase H+ transporting accessory protein 1
0	ATP6IP1	537
0	ATP6S1	537
0	Ac45	537
0	CF2	537
0	VATPS1	537
0	XAP-3	537
0	XAP3	537
1	ATP7A	538	ATPase copper transporting alpha
0	DSMAX	538
0	MNK	538
0	SMAX3	538
1	ATP5O	539	ATP synthase, H+ transporting, mitochondrial F1 complex, O subunit
0	ATPO	539
0	HMC08D05	539
0	OSCP	539
1	ATP7B	540	ATPase copper transporting beta
0	PWD	540
0	WC1	540
0	WND	540
1	ATR	545	ATR serine/threonine kinase
0	FCTCS	545
0	FRP1	545
0	MEC1	545
0	SCKL	545
0	SCKL1	545
1	ATRX	546	alpha thalassemia/mental retardation syndrome X-linked
0	ATR2	546
0	JMS	546
0	MRX52	546
0	MRXHF1	546
0	RAD54	546
0	SFM1	546
0	SHS	546
0	XH2	546
0	XNP	546
0	ZNF-HX	546
1	KIF1A	547	kinesin family member 1A
0	ATSV	547
0	C2orf20	547
0	HSN2C	547
0	MRD9	547
0	SPG30	547
0	UNC104	547
1	AUH	549	AU RNA binding protein/enoyl-CoA hydratase
1	AUP1	550	ancient ubiquitous protein 1
1	AVP	551	arginine vasopressin
0	ADH	551
0	ARVP	551
0	AVP-NPII	551
0	AVRP	551
1	AVPR1A	552	arginine vasopressin receptor 1A
0	AVPR V1a	552
0	AVPR1	552
0	V1aR	552
1	AVPR1B	553	arginine vasopressin receptor 1B
0	AVPR3	553
1	AVPR2	554	arginine vasopressin receptor 2
0	ADHR	554
0	DI1	554
0	DIR	554
0	DIR3	554
0	NDI	554
0	V2R	554
1	AXL	558	AXL receptor tyrosine kinase
0	ARK	558
0	JTK11	558
0	Tyro7	558
0	UFO	558
1	AZGP1	563	alpha-2-glycoprotein 1, zinc-binding
0	ZA2G	563
0	ZAG	563
1	AZU1	566	azurocidin 1
0	AZAMP	566
0	AZU	566
0	CAP37	566
0	HBP	566
0	HUMAZUR	566
0	NAZC	566
0	hHBP	566
1	B2M	567	beta-2-microglobulin
0	IMD43	567
1	BAAT	570	bile acid-CoA:amino acid N-acyltransferase
0	BACAT	570
0	BAT	570
1	BACH1	571	BTB and CNC homology 1, basic leucine zipper transcription factor 1
0	BACH-1	571
0	BTBD24	571
1	BAD	572	BCL2 associated agonist of cell death
0	BBC2	572
0	BCL2L8	572
1	BAG1	573	BCL2 associated athanogene 1
0	BAG-1	573
0	HAP	573
0	RAP46	573
1	BAGE	574	B melanoma antigen
0	BAGE1	574
0	CT2.1	574
1	ADGRB1	575	adhesion G protein-coupled receptor B1
0	BAI1	575
0	GDAIF	575
1	ADGRB2	576	adhesion G protein-coupled receptor B2
0	BAI2	576
1	ADGRB3	577	adhesion G protein-coupled receptor B3
0	BAI3	577
1	BAK1	578	BCL2 antagonist/killer 1
0	BAK	578
0	BAK-LIKE	578
0	BCL2L7	578
0	CDN1	578
1	NKX3-2	579	NK3 homeobox 2
0	BAPX1	579
0	NKX3.2	579
0	NKX3B	579
0	SMMD	579
1	BARD1	580	BRCA1 associated RING domain 1
1	BAX	581	BCL2-associated X protein
0	BCL2L4	581
1	BBS1	582	Bardet-Biedl syndrome 1
0	BBS2L2	582
1	BBS2	583	Bardet-Biedl syndrome 2
0	BBS	583
0	RP74	583
1	BBS4	585	Bardet-Biedl syndrome 4
1	BCAT1	586	branched chain amino acid transaminase 1
0	BCATC	586
0	BCT1	586
0	ECA39	586
0	MECA39	586
0	PNAS121	586
0	PP18	586
1	BCAT2	587	branched chain amino acid transaminase 2
0	BCATM	587
0	BCT2	587
0	PP18	587
1	BCHE	590	butyrylcholinesterase
0	CHE1	590
0	CHE2	590
1	BCKDHA	593	branched chain keto acid dehydrogenase E1, alpha polypeptide
0	BCKDE1A	593
0	MSU	593
0	MSUD1	593
0	OVD1A	593
1	BCKDHB	594	branched chain keto acid dehydrogenase E1, beta polypeptide
0	BCKDE1B	594
0	BCKDH E1-beta	594
0	E1B	594
1	CCND1	595	cyclin D1
0	BCL1	595
0	D11S287E	595
0	PRAD1	595
0	U21B31	595
1	BCL2	596	B-cell CLL/lymphoma 2
0	Bcl-2	596
0	PPP1R50	596
1	BCL2A1	597	BCL2 related protein A1
0	ACC-1	597
0	ACC-2	597
0	ACC1	597
0	ACC2	597
0	BCL2L5	597
0	BFL1	597
0	GRS	597
0	HBPA1	597
1	BCL2L1	598	BCL2 like 1
0	BCL-XL/S	598
0	BCL2L	598
0	BCLX	598
0	Bcl-X	598
0	PPP1R52	598
1	BCL2L2	599	BCL2 like 2
0	BCL-W	599
0	BCL2-L-2	599
0	BCLW	599
0	PPP1R51	599
1	BCL3	602	B-cell CLL/lymphoma 3
0	BCL4	602
0	D19S37	602
1	BCL6	604	B-cell CLL/lymphoma 6
0	BCL5	604
0	BCL6A	604
0	LAZ3	604
0	ZBTB27	604
0	ZNF51	604
1	BCL7A	605	B-cell CLL/lymphoma 7A
0	BCL7	605
1	BCL9	607	B-cell CLL/lymphoma 9
0	LGS	607
1	TNFRSF17	608	tumor necrosis factor receptor superfamily member 17
0	BCM	608
0	BCMA	608
0	CD269	608
0	TNFRSF13A	608
1	HCN2	610	hyperpolarization activated cyclic nucleotide gated potassium channel 2
0	BCNG-2	610
0	BCNG2	610
0	HAC-1	610
1	OPN1SW	611	opsin 1 (cone pigments), short-wave-sensitive
0	BCP	611
0	BOP	611
0	CBT	611
1	BCR	613	breakpoint cluster region
0	ALL	613
0	BCR1	613
0	CML	613
0	D22S11	613
0	D22S662	613
0	PHL	613
1	BCS1L	617	BCS1 homolog, ubiquinol-cytochrome c reductase complex chaperone
0	BCS	617
0	BCS1	617
0	BJS	617
0	FLNMS	617
0	GRACILE	617
0	Hs.6719	617
0	MC3DN1	617
0	PTD	617
0	h-BCS	617
0	h-BCS1	617
1	BDH1	622	3-hydroxybutyrate dehydrogenase, type 1
0	BDH	622
0	SDR9C1	622
1	BDKRB1	623	bradykinin receptor B1
0	B1BKR	623
0	B1R	623
0	BKB1R	623
0	BKR1	623
0	BRADYB1	623
1	BDKRB2	624	BK-2 receptor
0	B2R	624
0	BK-2	624
0	BK2	624
0	BKR2	624
0	BRB2	624
1	BDNF	627	brain-derived neurotrophic factor
0	ANON2	627
0	BULN2	627
1	CFB	629	complement factor B
0	AHUS4	629
0	ARMD14	629
0	BFD	629
0	CFAB	629
0	CFBD	629
0	FBI12	629
0	GBG	629
0	H2-Bf	629
0	PBF2	629
1	BFSP1	631	beaded filament structural protein 1
0	CP115	631
0	CP94	631
0	CTRCT33	631
0	LIFL-H	631
1	BGLAP	632	bone gamma-carboxyglutamate protein
0	BGP	632
0	OCN	632
1	BGN	633	biglycan
0	DSPG1	633
0	PG-S1	633
0	PGI	633
0	SLRR1A	633
1	CEACAM1	634	carcinoembryonic antigen related cell adhesion molecule 1
0	BGP	634
0	BGP1	634
0	BGPI	634
1	BHMT	635	betaine--homocysteine S-methyltransferase
0	BHMT1	635
0	HEL-S-61p	635
1	BICD1	636	BICD cargo adaptor 1
0	BICD	636
1	BID	637	BH3 interacting domain death agonist
0	FP497	637
1	BIK	638	BCL2-interacting killer
0	BIP1	638
0	BP4	638
0	NBK	638
1	PRDM1	639	PR domain 1
0	BLIMP1	639
0	PRDI-BF1	639
1	BLK	640	BLK proto-oncogene, Src family tyrosine kinase
0	MODY11	640
1	BLM	641	Bloom syndrome RecQ like helicase
0	RECQ2	641
0	RECQL2	641
0	RECQL3	641
1	BLMH	642	bleomycin hydrolase
0	BMH	642
1	CXCR5	643	C-X-C motif chemokine receptor 5
0	BLR1	643
0	CD185	643
0	MDR15	643
1	BLVRA	644	biliverdin reductase A
0	BLVR	644
0	BVR	644
0	BVRA	644
1	BLVRB	645	biliverdin reductase B
0	BVRB	645
0	FLR	645
0	HEL-S-10	645
0	SDR43U1	645
1	BNC1	646	basonuclin 1
0	BNC	646
0	BSN1	646
0	HsT19447	646
1	BMI1	648	BMI1 proto-oncogene, polycomb ring finger
0	FLVI2/BMI1	648
0	PCGF4	648
0	RNF51	648
0	flvi-2/bmi-1	648
1	BMP1	649	bone morphogenetic protein 1
0	OI13	649
0	PCOLC	649
0	PCP	649
0	TLD	649
1	BMP2	650	bone morphogenetic protein 2
0	BDA2	650
0	BMP2A	650
1	BMP3	651	bone morphogenetic protein 3
0	BMP-3A	651
1	BMP4	652	bone morphogenetic protein 4
0	BMP2B	652
0	BMP2B1	652
0	MCOPS6	652
0	OFC11	652
0	ZYME	652
1	BMP5	653	bone morphogenetic protein 5
1	BMP6	654	bone morphogenetic protein 6
0	VGR	654
0	VGR1	654
1	BMP7	655	bone morphogenetic protein 7
0	OP-1	655
1	BMP8B	656	bone morphogenetic protein 8b
0	BMP8	656
0	OP2	656
1	BMPR1A	657	bone morphogenetic protein receptor type 1A
0	ACVRLK3	657
0	ALK3	657
0	CD292	657
0	SKR5	657
1	BMPR1B	658	bone morphogenetic protein receptor type 1B
0	ALK-6	658
0	ALK6	658
0	AMDD	658
0	BDA1D	658
0	BDA2	658
0	CDw293	658
1	BMPR2	659	bone morphogenetic protein receptor type II
0	BMPR-II	659
0	BMPR3	659
0	BMR2	659
0	BRK-3	659
0	POVD1	659
0	PPH1	659
0	T-ALK	659
1	BMX	660	BMX non-receptor tyrosine kinase
0	ETK	660
0	PSCTK2	660
0	PSCTK3	660
1	POLR3D	661	polymerase (RNA) III subunit D
0	BN51T	661
0	RPC4	661
0	RPC53	661
0	TSBN51	661
1	BNIP1	662	BCL2/adenovirus E1B 19kDa interacting protein 1
0	NIP1	662
0	SEC20	662
0	TRG-8	662
1	BNIP2	663	BCL2/adenovirus E1B 19kDa interacting protein 2
0	BNIP-2	663
0	NIP2	663
1	BNIP3	664	BCL2/adenovirus E1B 19kDa interacting protein 3
0	NIP3	664
1	BNIP3L	665	BCL2/adenovirus E1B 19kDa interacting protein 3-like
0	BNIP3a	665
0	NIX	665
1	BOK	666	BCL2-related ovarian killer
0	BCL2L9	666
0	BOKL	666
1	DST	667	dystonin
0	BP240	667
0	BPA	667
0	BPAG1	667
0	CATX-15	667
0	CATX15	667
0	D6S1101	667
0	DMH	667
0	EBSB2	667
0	HSAN6	667
0	MACF2	667
1	FOXL2	668	forkhead box L2
0	BPES	668
0	BPES1	668
0	PFRK	668
0	PINTO	668
0	POF3	668
1	BPGM	669	bisphosphoglycerate mutase
0	DPGM	669
1	BPHL	670	biphenyl hydrolase-like (serine hydrolase)
0	BPH-RP	670
0	MCNAA	670
0	VACVASE	670
1	BPI	671	bactericidal/permeability-increasing protein
0	BPIFD1	671
0	rBPI	671
1	BRCA1	672	breast cancer 1
0	BRCAI	672
0	BRCC1	672
0	BROVCA1	672
0	FANCS	672
0	IRIS	672
0	PNCA4	672
0	PPP1R53	672
0	PSCP	672
0	RNF53	672
1	BRAF	673	B-Raf proto-oncogene, serine/threonine kinase
0	B-RAF1	673
0	BRAF1	673
0	NS7	673
0	RAFB1	673
1	BRCA2	675	breast cancer 2
0	BRCC2	675
0	BROVCA2	675
0	FACD	675
0	FAD	675
0	FAD1	675
0	FANCD	675
0	FANCD1	675
0	GLM3	675
0	PNCA2	675
0	XRCC11	675
1	BRDT	676	bromodomain testis associated
0	BRD6	676
0	CT9	676
1	ZFP36L1	677	ZFP36 ring finger protein-like 1
0	Berg36	677
0	ERF-1	677
0	ERF1	677
0	RNF162B	677
0	TIS11B	677
0	cMG1	677
1	ZFP36L2	678	ZFP36 ring finger protein-like 2
0	ERF-2	678
0	ERF2	678
0	RNF162C	678
0	TIS11D	678
1	BRS3	680	bombesin like receptor 3
0	BB3	680
1	BSG	682	basigin (Ok blood group)
0	CD147	682
0	EMMPRIN	682
0	TCSF	682
1	BST1	683	bone marrow stromal cell antigen 1
0	CD157	683
1	BST2	684	bone marrow stromal cell antigen 2
0	CD317	684
0	TETHERIN	684
1	BTC	685	betacellulin
1	BTD	686	biotinidase
1	KLF9	687	Kruppel-like factor 9
0	BTEB	687
0	BTEB1	687
1	KLF5	688	Kruppel-like factor 5 (intestinal)
0	BTEB2	688
0	IKLF	688
1	BTF3	689	basic transcription factor 3
0	BETA-NAC	689
[truncated: 66,261 more rows]
